# Supplementary material for: Ethyl 2-{5-[(3-oxo-3,4-di­hydro-2H-1,4-benzo­thia­zin-4-yl)meth­yl]-1H-1,2,3-triazol-1-yl}acetate
Source: Acta Crystallogr Sect E Struct Rep Online. 2014 Jan 8;70(Pt 2):o116. doi: 10.1107/S1600536813034697 (PMC3998284; doi:10.1107/S1600536813034697)
Supplement: Supplementary file 1 [file e-70-0o116-sup1.cif]

##############################################################################
#                                                                            #
# This CIF contains the data in a paper accepted for publication in          #
# Acta Crystallographica Section E. It conforms to the requirements of       #
# Notes for Authors for Acta Crystallographica Section E, and has been       #
# peer reviewed under the auspices of the IUCr Commission on Journals.       #
#                                                                            #
# Full details of the Crystallographic Information File format               #
# are given in the paper "The Crystallographic Information File (CIF):       #
# a New Standard Archive File for Crystallography" by S. R. Hall, F. H.      #
# Allen and I. D. Brown [Acta Cryst. (1991), A47, 655-685].                  #
#                                                                            #
# The current version of the core CIF dictionary is obtainable from          #
# ftp://ftp.iucr.org/pub/cif_core.dic.                                       #
#                                                                            #
# Software is freely available for graphical display of the structure(s)     #
# in this CIF. For information consult the CIF software page                 #
# http://www.iucr.org/resources/cif/software.                                #
#                                                                            #
# This file may be used for bona fide research purposes within the           #
# scientific community so long as proper attribution is given to the journal # 
# article from which it was obtained.                                        #
#                                                                            #
##############################################################################
data_I
_audit_creation_method     SHELXL-97
_journal_date_recd_electronic     2013-12-24
_journal_date_accepted     2013-12-27
_journal_name_full     'Acta Crystallographica, Section E'
_journal_year     2014
_journal_volume     70
_journal_issue      2
_journal_page_first     o116
_journal_page_last     o116
_journal_paper_category     QO
_journal_paper_doi     10.1107/S1600536813034697
_journal_coeditor_code     TK5283
_publ_contact_author_name     'Nada Kheira Sebbar'
_publ_contact_author_address
;
Laboratoire de Chimie Organique H\'et\'erocyclique URAC 21, Pharmacochimie,
Av Ibn Battouta, BP 1014, Facult\'e  des Sciences, Universit\'e
Mohammed V-Agdal, Rabat, Morocco
;
_publ_contact_author_email     'nk_sebbar@yahoo.fr'
_publ_contact_author_fax     '212 537 77 54 40'
_publ_contact_author_phone     '212 537 77 54 40'
_publ_section_title
;\
Ethyl
2-{5-[(3-oxo-3,4-dihydro-2<i>H</i>-1,4-benzothiazin-4-yl)methyl]-1<i>H</i>-1,\
2,3-triazol-1-yl}acetate
;
loop_
    _publ_author_name
    _publ_author_address
    'Sebbar, Nada Kheira'
;
Laboratoire de Chimie Organique H\'et\'erocyclique URAC 21, Pharmacochimie,
Av Ibn Battouta, BP 1014, Facult\'e  des Sciences,
Universit\'e Mohammed V-Agdal, Rabat, Morocco
;
    'Zerzouf, Abdelfettah'
;
Laboratoire de Chimie Organique et Etudes Physico-chimique, ENS Takaddoum,
Rabat, Morocco
;
    'Essassi, El Mokhtar'
;
Laboratoire de Chimie Organique H\'et\'erocyclique URAC 21, Pharmacochimie,
Av Ibn Battouta, BP 1014, Facult\'e  des Sciences,
Universit\'e Mohammed V-Agdal, Rabat, Morocco
;
    'Saadi, Mohamed'
;
Laboratoire de Chimie du Solide Appliqu\'ee,
Facult\'e des Sciences, Universit\'e Mohammed V-Agdal,
Avenue Ibn Battouta, BP 1014, Rabat, Morocco
;
    'El Ammari, Lahcen'
;
Laboratoire de Chimie du Solide Appliqu\'ee,
Facult\'e des Sciences, Universit\'e Mohammed V-Agdal,
Avenue Ibn Battouta, BP 1014, Rabat, Morocco
;
_database_code_depnum_ccdc_archive     'CCDC 978857'
_chemical_name_systematic
;\
Ethyl 2-{5-[(3-oxo-3,4-dihydro-2<i>H</i>-1,4-benzothiazin-4-yl)methyl]-\
1<i>H</i>-1,2,3-triazol-1-yl}acetate
;
_chemical_name_common     ?
_chemical_formula_moiety     'C15 H16 N4 O3 S'
_chemical_formula_sum     'C15 H16 N4 O3 S'
_chemical_formula_iupac     'C15 H16 N4 O3 S'
_chemical_formula_weight     332.38
_chemical_melting_point     ?
_space_group_crystal_system     triclinic
_space_group_name_H-M_alt     'P -1'
_space_group_name_Hall     '-P 1'
loop_
    _symmetry_equiv_pos_as_xyz
    'x, y, z'
    '-x, -y, -z'
_cell_length_a     5.6414(2)
_cell_length_b     11.1604(4)
_cell_length_c     13.3724(5)
_cell_angle_alpha     73.823(2)
_cell_angle_beta     87.226(2)
_cell_angle_gamma     88.566(2)
_cell_volume     807.59(5)
_cell_formula_units_Z     2
_cell_measurement_reflns_used     3560
_cell_measurement_theta_min     2.79
_cell_measurement_theta_max     27.10
_cell_measurement_temperature     296(2)
_exptl_crystal_description     block
_exptl_crystal_colour     yellow
_exptl_crystal_size_max     0.37
_exptl_crystal_size_mid     0.34
_exptl_crystal_size_min     0.28
_exptl_crystal_density_diffrn     1.367
_exptl_crystal_density_meas     ?
_exptl_crystal_density_method     'not measured'
_exptl_crystal_F_000     348
_exptl_absorpt_coefficient_mu     0.221
_exptl_absorpt_correction_type     multi-scan
_exptl_absorpt_process_details     '(SADABS; Bruker, 2009)'
_exptl_absorpt_correction_T_min     0.6919
_exptl_absorpt_correction_T_max     0.7468
_exptl_special_details     ?
_diffrn_ambient_temperature     296(2)
_diffrn_radiation_type     MoK\a
_diffrn_radiation_wavelength     0.71073
_diffrn_radiation_source     'fine-focus sealed tube'
_diffrn_radiation_monochromator     graphite
_diffrn_measurement_device_type     'Bruker X8 APEX'
_diffrn_measurement_method     '\f and \w scans'
_diffrn_reflns_number     16305
_diffrn_reflns_av_R_equivalents     0.0279
_diffrn_reflns_av_sigmaI/netI     0.0203
_diffrn_reflns_theta_min     2.79
_diffrn_reflns_theta_max     27.10
_diffrn_reflns_theta_full     27.10
_diffrn_measured_fraction_theta_max     0.999
_diffrn_measured_fraction_theta_full     0.999
_diffrn_reflns_limit_h_min     -7
_diffrn_reflns_limit_h_max     7
_diffrn_reflns_limit_k_min     -14
_diffrn_reflns_limit_k_max     14
_diffrn_reflns_limit_l_min     -17
_diffrn_reflns_limit_l_max     16
_refine_special_details
;
Refinement of <i>F</i>^2^ against all reflections. The weighted <i>R</i>-factor
<i>wR</i> and goodness of fit <i>S</i> are based on <i>F</i>^2^, conventional
<i>R</i>-factors <i>R</i> are based on <i>F</i>, with <i>F</i> set to zero for
negative <i>F</i>^2^. The threshold expression of <i>F</i>^2^ >
2\s(<i>F</i>^2^) is used only for calculating <i>R</i>-factors(gt) <i>etc</i>.
and is not relevant to the choice of reflections for refinement.
<i>R</i>-factors based on <i>F</i>^2^ are statistically about twice as large
as those based on <i>F</i>, and <i>R</i>- factors based on all data will be
even larger.
;
_reflns_number_total     3560
_reflns_number_gt     2963
_reflns_threshold_expression     I>2\s(I)
_refine_ls_structure_factor_coef     Fsqd
_refine_ls_matrix_type     full
_refine_ls_R_factor_all     0.0537
_refine_ls_R_factor_gt     0.0450
_refine_ls_wR_factor_gt     0.1175
_refine_ls_wR_factor_ref     0.1240
_refine_ls_goodness_of_fit_ref     1.052
_refine_ls_restrained_S_all     1.052
_refine_ls_number_reflns     3560
_refine_ls_number_parameters     208
_refine_ls_number_restraints     0
_refine_ls_hydrogen_treatment     constr
_refine_ls_weighting_scheme     calc
_refine_ls_weighting_details
         'calc w=1/[\s^2^(Fo^2^)+(0.0523P)^2^+0.3602P] where P=(Fo^2^+2Fc^2^)/3'
_atom_sites_solution_hydrogens     geom
_atom_sites_solution_primary     direct
_atom_sites_solution_secondary     difmap
_refine_ls_shift/su_max     0.000
_refine_ls_shift/su_mean     0.000
_refine_diff_density_max     0.386
_refine_diff_density_min     -0.322
_refine_ls_extinction_method     none
_refine_ls_extinction_coef     ?
loop_
    _atom_type_symbol
    _atom_type_description
    _atom_type_scat_dispersion_real
    _atom_type_scat_dispersion_imag
    _atom_type_scat_source
    'C' 'C' 0.0033 0.0016
                         'International Tables Vol C Tables 4.2.6.8 and 6.1.1.4'
    'H' 'H' 0.0000 0.0000
                         'International Tables Vol C Tables 4.2.6.8 and 6.1.1.4'
    'N' 'N' 0.0061 0.0033
                         'International Tables Vol C Tables 4.2.6.8 and 6.1.1.4'
    'O' 'O' 0.0106 0.0060
                         'International Tables Vol C Tables 4.2.6.8 and 6.1.1.4'
    'S' 'S' 0.1246 0.1234
                         'International Tables Vol C Tables 4.2.6.8 and 6.1.1.4'
_computing_data_collection     'APEX2 (Bruker, 2009)'
_computing_cell_refinement     'SAINT (Bruker, 2009)'
_computing_data_reduction     'SAINT (Bruker, 2009)'
_computing_structure_solution     'SHELXS97 (Sheldrick, 2008)'
_computing_structure_refinement     'SHELXL97 (Sheldrick, 2008)'
_computing_molecular_graphics     'ORTEP-3 for Windows (Farrugia, 2012)'
_computing_publication_material
                               'PLATON (Spek, 2009) and publCIF (Westrip, 2010)'
loop_
    _atom_site_type_symbol
    _atom_site_label
    _atom_site_fract_x
    _atom_site_fract_y
    _atom_site_fract_z
    _atom_site_U_iso_or_equiv
    _atom_site_adp_type
    _atom_site_calc_flag
    _atom_site_refinement_flags
    _atom_site_occupancy
    _atom_site_symmetry_multiplicity
    _atom_site_disorder_assembly
    _atom_site_disorder_group
    C C1 0.0414(3) 0.32734(16) 0.35494(13) 0.0404(4) Uani d . 1 1 . .
    C C2 -0.1005(4) 0.43140(19) 0.35277(16) 0.0584(5) Uani d . 1 1 . .
    H H2 -0.1086 0.4960 0.2916 0.070 Uiso calc R 1 1 . .
    C C3 -0.2296(5) 0.4392(3) 0.4410(2) 0.0816(8) Uani d . 1 1 . .
    H H3 -0.3226 0.5097 0.4391 0.098 Uiso calc R 1 1 . .
    C C4 -0.2224(5) 0.3437(3) 0.5320(2) 0.0848(8) Uani d . 1 1 . .
    H H4 -0.3130 0.3488 0.5907 0.102 Uiso calc R 1 1 . .
    C C5 -0.0814(4) 0.2415(3) 0.53555(16) 0.0681(6) Uani d . 1 1 . .
    H H5 -0.0755 0.1775 0.5972 0.082 Uiso calc R 1 1 . .
    C C6 0.0537(3) 0.23176(18) 0.44807(14) 0.0469(4) Uani d . 1 1 . .
    C C7 0.4681(3) 0.1852(2) 0.36729(17) 0.0589(5) Uani d . 1 1 . .
    H H7A 0.5360 0.2444 0.3986 0.071 Uiso calc R 1 1 . .
    H H7B 0.5927 0.1272 0.3581 0.071 Uiso calc R 1 1 . .
    C C8 0.3767(3) 0.25404(16) 0.26244(15) 0.0435(4) Uani d . 1 1 . .
    C C9 0.0720(3) 0.38039(16) 0.16053(13) 0.0386(4) Uani d . 1 1 . .
    H H9A -0.0999 0.3767 0.1659 0.046 Uiso calc R 1 1 . .
    H H9B 0.1268 0.3362 0.1106 0.046 Uiso calc R 1 1 . .
    C C10 0.1439(3) 0.51384(15) 0.12016(12) 0.0351(3) Uani d . 1 1 . .
    C C11 0.3619(3) 0.56739(15) 0.10351(14) 0.0399(4) Uani d . 1 1 . .
    H H11 0.5090 0.5274 0.1139 0.048 Uiso calc R 1 1 . .
    C C12 0.4837(3) 0.79233(16) 0.04712(13) 0.0422(4) Uani d . 1 1 . .
    H H12A 0.4078 0.8677 0.0059 0.051 Uiso calc R 1 1 . .
    H H12B 0.6199 0.7737 0.0066 0.051 Uiso calc R 1 1 . .
    C C13 0.5656(4) 0.81404(19) 0.14565(15) 0.0498(4) Uani d . 1 1 . .
    C C14 0.8094(7) 0.9430(4) 0.2083(2) 0.1208(14) Uani d . 1 1 . .
    H H14A 0.6953 0.9796 0.2482 0.145 Uiso calc R 1 1 . .
    H H14B 0.8669 0.8653 0.2541 0.145 Uiso calc R 1 1 . .
    C C15 0.9975(6) 1.0233(3) 0.1746(3) 0.1089(12) Uani d . 1 1 . .
    H H15A 1.0693 1.0380 0.2337 0.163 Uiso calc R 1 1 . .
    H H15B 0.9412 1.1010 0.1303 0.163 Uiso calc R 1 1 . .
    H H15C 1.1128 0.9867 0.1364 0.163 Uiso calc R 1 1 . .
    N N1 0.1656(2) 0.31606(12) 0.26288(10) 0.0359(3) Uani d . 1 1 . .
    N N2 -0.0215(3) 0.60571(14) 0.09455(13) 0.0471(4) Uani d . 1 1 . .
    N N3 0.0854(3) 0.71393(14) 0.06368(13) 0.0486(4) Uani d . 1 1 . .
    N N4 0.3184(2) 0.69022(13) 0.06899(11) 0.0380(3) Uani d . 1 1 . .
    O O1 0.4877(3) 0.25525(15) 0.18177(12) 0.0619(4) Uani d . 1 1 . .
    O O2 0.5302(4) 0.7457(2) 0.23075(13) 0.1013(8) Uani d . 1 1 . .
    O O3 0.6924(3) 0.91691(13) 0.12300(11) 0.0560(4) Uani d . 1 1 . .
    S S1 0.23551(10) 0.10089(5) 0.45316(4) 0.06117(19) Uani d . 1 1 . .
loop_
    _atom_site_aniso_label
    _atom_site_aniso_U_11
    _atom_site_aniso_U_22
    _atom_site_aniso_U_33
    _atom_site_aniso_U_12
    _atom_site_aniso_U_13
    _atom_site_aniso_U_23
    C1 0.0407(9) 0.0437(9) 0.0341(8) -0.0073(7) 0.0014(7) -0.0060(7)
    C2 0.0686(13) 0.0517(11) 0.0476(11) 0.0061(10) 0.0149(10) -0.0052(9)
    C3 0.097(2) 0.0739(16) 0.0688(16) 0.0123(14) 0.0299(14) -0.0176(13)
    C4 0.098(2) 0.104(2) 0.0478(13) 0.0025(17) 0.0262(13) -0.0187(13)
    C5 0.0732(15) 0.0872(17) 0.0330(10) -0.0082(13) 0.0021(10) 0.0015(10)
    C6 0.0438(9) 0.0539(10) 0.0369(9) -0.0068(8) -0.0049(7) -0.0015(8)
    C7 0.0386(10) 0.0640(13) 0.0608(13) 0.0032(9) -0.0069(9) 0.0052(10)
    C8 0.0369(9) 0.0409(9) 0.0481(10) -0.0043(7) -0.0002(7) -0.0046(7)
    C9 0.0370(8) 0.0419(9) 0.0338(8) -0.0049(7) -0.0042(6) -0.0049(7)
    C10 0.0326(8) 0.0403(8) 0.0291(8) 0.0007(6) -0.0027(6) -0.0039(6)
    C11 0.0327(8) 0.0367(8) 0.0453(9) 0.0027(6) -0.0022(7) -0.0031(7)
    C12 0.0479(10) 0.0376(8) 0.0360(9) -0.0069(7) -0.0020(7) -0.0014(7)
    C13 0.0559(11) 0.0526(11) 0.0380(10) -0.0085(9) -0.0009(8) -0.0073(8)
    C14 0.153(3) 0.155(3) 0.0655(18) -0.077(3) -0.0210(19) -0.039(2)
    C15 0.117(3) 0.116(3) 0.096(2) -0.047(2) -0.038(2) -0.0240(19)
    N1 0.0348(7) 0.0363(7) 0.0326(7) -0.0022(5) -0.0014(5) -0.0028(5)
    N2 0.0332(7) 0.0468(8) 0.0536(9) 0.0020(6) -0.0060(6) -0.0009(7)
    N3 0.0394(8) 0.0432(8) 0.0555(10) 0.0059(6) -0.0070(7) -0.0008(7)
    N4 0.0358(7) 0.0362(7) 0.0368(7) -0.0004(5) -0.0022(5) -0.0018(6)
    O1 0.0508(8) 0.0707(10) 0.0586(9) 0.0096(7) 0.0109(7) -0.0119(7)
    O2 0.1505(19) 0.1102(15) 0.0355(9) -0.0617(14) -0.0002(10) -0.0028(9)
    O3 0.0673(9) 0.0560(8) 0.0456(8) -0.0148(7) -0.0102(6) -0.0131(6)
    S1 0.0544(3) 0.0533(3) 0.0578(3) -0.0006(2) -0.0062(2) 0.0150(2)
_geom_special_details
;
All s.u.'s (except the s.u. in the dihedral angle between two l.s. planes) are
estimated using the full covariance matrix. The cell s.u.'s are taken into
account individually in the estimation of s.u.'s in distances, angles and
torsion angles; correlations between s.u.'s in cell parameters are only used
when they are defined by crystal symmetry. An approximate (isotropic)
treatment of cell s.u.'s is used for estimating s.u.'s involving l.s. planes.
;
loop_
    _geom_bond_atom_site_label_1
    _geom_bond_atom_site_label_2
    _geom_bond_site_symmetry_2
    _geom_bond_distance
    _geom_bond_publ_flag
    C1 C2 . 1.388(3) ?
    C1 C6 . 1.399(2) ?
    C1 N1 . 1.421(2) ?
    C2 C3 . 1.379(3) ?
    C2 H2 . 0.9300 ?
    C3 C4 . 1.378(4) ?
    C3 H3 . 0.9300 ?
    C4 C5 . 1.365(4) ?
    C4 H4 . 0.9300 ?
    C5 C6 . 1.394(3) ?
    C5 H5 . 0.9300 ?
    C6 S1 . 1.751(2) ?
    C7 C8 . 1.507(3) ?
    C7 S1 . 1.800(2) ?
    C7 H7A . 0.9700 ?
    C7 H7B . 0.9700 ?
    C8 O1 . 1.217(2) ?
    C8 N1 . 1.363(2) ?
    C9 N1 . 1.473(2) ?
    C9 C10 . 1.495(2) ?
    C9 H9A . 0.9700 ?
    C9 H9B . 0.9700 ?
    C10 N2 . 1.351(2) ?
    C10 C11 . 1.362(2) ?
    C11 N4 . 1.339(2) ?
    C11 H11 . 0.9300 ?
    C12 N4 . 1.448(2) ?
    C12 C13 . 1.500(3) ?
    C12 H12A . 0.9700 ?
    C12 H12B . 0.9700 ?
    C13 O2 . 1.191(2) ?
    C13 O3 . 1.322(2) ?
    C14 C15 . 1.381(4) ?
    C14 O3 . 1.446(3) ?
    C14 H14A . 0.9700 ?
    C14 H14B . 0.9700 ?
    C15 H15A . 0.9600 ?
    C15 H15B . 0.9600 ?
    C15 H15C . 0.9600 ?
    N2 N3 . 1.314(2) ?
    N3 N4 . 1.335(2) ?
loop_
    _geom_angle_atom_site_label_1
    _geom_angle_atom_site_label_2
    _geom_angle_atom_site_label_3
    _geom_angle_site_symmetry_1
    _geom_angle_site_symmetry_3
    _geom_angle
    _geom_angle_publ_flag
    C2 C1 C6 . . 119.07(17) ?
    C2 C1 N1 . . 120.41(15) ?
    C6 C1 N1 . . 120.48(17) ?
    C3 C2 C1 . . 120.2(2) ?
    C3 C2 H2 . . 119.9 ?
    C1 C2 H2 . . 119.9 ?
    C4 C3 C2 . . 120.8(2) ?
    C4 C3 H3 . . 119.6 ?
    C2 C3 H3 . . 119.6 ?
    C5 C4 C3 . . 119.6(2) ?
    C5 C4 H4 . . 120.2 ?
    C3 C4 H4 . . 120.2 ?
    C4 C5 C6 . . 120.9(2) ?
    C4 C5 H5 . . 119.5 ?
    C6 C5 H5 . . 119.5 ?
    C5 C6 C1 . . 119.4(2) ?
    C5 C6 S1 . . 120.78(16) ?
    C1 C6 S1 . . 119.84(15) ?
    C8 C7 S1 . . 111.53(13) ?
    C8 C7 H7A . . 109.3 ?
    S1 C7 H7A . . 109.3 ?
    C8 C7 H7B . . 109.3 ?
    S1 C7 H7B . . 109.3 ?
    H7A C7 H7B . . 108.0 ?
    O1 C8 N1 . . 121.92(17) ?
    O1 C8 C7 . . 121.56(17) ?
    N1 C8 C7 . . 116.51(16) ?
    N1 C9 C10 . . 113.91(13) ?
    N1 C9 H9A . . 108.8 ?
    C10 C9 H9A . . 108.8 ?
    N1 C9 H9B . . 108.8 ?
    C10 C9 H9B . . 108.8 ?
    H9A C9 H9B . . 107.7 ?
    N2 C10 C11 . . 108.10(14) ?
    N2 C10 C9 . . 120.68(14) ?
    C11 C10 C9 . . 131.21(15) ?
    N4 C11 C10 . . 104.97(14) ?
    N4 C11 H11 . . 127.5 ?
    C10 C11 H11 . . 127.5 ?
    N4 C12 C13 . . 111.39(14) ?
    N4 C12 H12A . . 109.4 ?
    C13 C12 H12A . . 109.4 ?
    N4 C12 H12B . . 109.4 ?
    C13 C12 H12B . . 109.4 ?
    H12A C12 H12B . . 108.0 ?
    O2 C13 O3 . . 125.37(19) ?
    O2 C13 C12 . . 124.90(19) ?
    O3 C13 C12 . . 109.65(15) ?
    C15 C14 O3 . . 112.4(3) ?
    C15 C14 H14A . . 109.1 ?
    O3 C14 H14A . . 109.1 ?
    C15 C14 H14B . . 109.1 ?
    O3 C14 H14B . . 109.1 ?
    H14A C14 H14B . . 107.8 ?
    C14 C15 H15A . . 109.5 ?
    C14 C15 H15B . . 109.5 ?
    H15A C15 H15B . . 109.5 ?
    C14 C15 H15C . . 109.5 ?
    H15A C15 H15C . . 109.5 ?
    H15B C15 H15C . . 109.5 ?
    C8 N1 C1 . . 123.85(14) ?
    C8 N1 C9 . . 116.72(14) ?
    C1 N1 C9 . . 119.33(14) ?
    N3 N2 C10 . . 109.05(14) ?
    N2 N3 N4 . . 106.88(14) ?
    N3 N4 C11 . . 111.00(14) ?
    N3 N4 C12 . . 119.89(14) ?
    C11 N4 C12 . . 128.89(14) ?
    C13 O3 C14 . . 116.59(19) ?
    C6 S1 C7 . . 95.49(10) ?
loop_
    _geom_hbond_atom_site_label_D
    _geom_hbond_atom_site_label_H
    _geom_hbond_atom_site_label_A
    _geom_hbond_site_symmetry_A
    _geom_hbond_distance_DH
    _geom_hbond_distance_HA
    _geom_hbond_distance_DA
    _geom_hbond_angle_DHA
    C4 H4 O2 2_566 0.93 2.59 3.445(3) 154
_iucr_refine_instructions_details
;
TITL EL13_D338_DRX1 in P-1
CELL  0.71073   5.6414  11.1604  13.3724   73.823   87.226   88.566
ZERR     2.00   0.0002   0.0004   0.0005    0.002    0.002    0.002
LATT   1
SFAC  C    H    N    O    S
UNIT  30   32   8    6    2
MERG   2
OMIT     0   1   1
OMIT     0   1   0
OMIT     0   0   1
ACTA
SHEL 40 0.78
FMAP   2
PLAN   10
BOND
BOND $H
HTAB 2.6
HTAB C4 O2_$1
eqiv $1 -x, 1-y, 1-z
L.S.  10
TEMP    23.00
WGHT      0.0523      0.3602
FVAR       0.85710
C1    1    0.041448    0.327337    0.354944    11.00000    0.04066    0.04368 =
         0.03407   -0.00604    0.00137   -0.00733
C2    1   -0.100526    0.431398    0.352766    11.00000    0.06855    0.05168 =
         0.04763   -0.00517    0.01490    0.00609
AFIX  43
H2    2   -0.108583    0.496048    0.291594    11.00000   -1.20000
AFIX   0
C3    1   -0.229580    0.439183    0.440998    11.00000    0.09675    0.07392 =
         0.06881   -0.01763    0.02993    0.01229
AFIX  43
H3    2   -0.322587    0.509713    0.439071    11.00000   -1.20000
AFIX   0
C4    1   -0.222374    0.343690    0.532004    11.00000    0.09832    0.10379 =
         0.04780   -0.01866    0.02622    0.00251
AFIX  43
H4    2   -0.313008    0.348824    0.590669    11.00000   -1.20000
AFIX   0
C5    1   -0.081412    0.241496    0.535550    11.00000    0.07318    0.08719 =
         0.03298    0.00148    0.00207   -0.00823
AFIX  43
H5    2   -0.075493    0.177468    0.597218    11.00000   -1.20000
AFIX   0
C6    1    0.053748    0.231763    0.448066    11.00000    0.04379    0.05386 =
         0.03693   -0.00151   -0.00491   -0.00677
C7    1    0.468120    0.185214    0.367289    11.00000    0.03859    0.06403 =
         0.06085    0.00519   -0.00688    0.00316
AFIX  23
H7A   2    0.536011    0.244393    0.398626    11.00000   -1.20000
H7B   2    0.592721    0.127239    0.358118    11.00000   -1.20000
AFIX   0
C8    1    0.376743    0.254036    0.262438    11.00000    0.03694    0.04085 =
         0.04809   -0.00463   -0.00017   -0.00425
C9    1    0.072014    0.380389    0.160533    11.00000    0.03702    0.04194 =
         0.03378   -0.00488   -0.00421   -0.00488
AFIX  23
H9A   2   -0.099889    0.376715    0.165899    11.00000   -1.20000
H9B   2    0.126775    0.336180    0.110591    11.00000   -1.20000
AFIX   0
C10   1    0.143851    0.513841    0.120164    11.00000    0.03259    0.04028 =
         0.02912   -0.00387   -0.00269    0.00065
C11   1    0.361928    0.567387    0.103512    11.00000    0.03271    0.03666 =
         0.04531   -0.00310   -0.00218    0.00267
AFIX  43
H11   2    0.508981    0.527376    0.113860    11.00000   -1.20000
AFIX   0
C12   1    0.483704    0.792332    0.047122    11.00000    0.04793    0.03756 =
         0.03602   -0.00144   -0.00196   -0.00688
AFIX  23
H12A  2    0.407844    0.867668    0.005855    11.00000   -1.20000
H12B  2    0.619915    0.773729    0.006647    11.00000   -1.20000
AFIX   0
C13   1    0.565562    0.814038    0.145645    11.00000    0.05585    0.05260 =
         0.03796   -0.00731   -0.00091   -0.00848
C14   1    0.809440    0.943024    0.208335    11.00000    0.15305    0.15471 =
         0.06550   -0.03929   -0.02101   -0.07748
AFIX  23
H14A  2    0.695271    0.979572    0.248245    11.00000   -1.20000
H14B  2    0.866854    0.865328    0.254114    11.00000   -1.20000
AFIX   0
C15   1    0.997527    1.023288    0.174643    11.00000    0.11713    0.11595 =
         0.09610   -0.02404   -0.03764   -0.04699
AFIX  33
H15A  2    1.069269    1.037967    0.233741    11.00000   -1.50000
H15B  2    0.941201    1.100959    0.130344    11.00000   -1.50000
H15C  2    1.112840    0.986725    0.136426    11.00000   -1.50000
AFIX   0
N1    3    0.165618    0.316064    0.262882    11.00000    0.03481    0.03629 =
         0.03264   -0.00283   -0.00139   -0.00224
N2    3   -0.021488    0.605706    0.094548    11.00000    0.03322    0.04682 =
         0.05363   -0.00090   -0.00596    0.00199
N3    3    0.085444    0.713930    0.063682    11.00000    0.03939    0.04317 =
         0.05548   -0.00083   -0.00699    0.00587
N4    3    0.318365    0.690217    0.068991    11.00000    0.03580    0.03623 =
         0.03682   -0.00179   -0.00216   -0.00039
O1    4    0.487655    0.255249    0.181773    11.00000    0.05078    0.07072 =
         0.05859   -0.01190    0.01085    0.00959
O2    4    0.530183    0.745731    0.230749    11.00000    0.15046    0.11018 =
         0.03552   -0.00280   -0.00022   -0.06172
O3    4    0.692410    0.916910    0.122998    11.00000    0.06732    0.05597 =
         0.04560   -0.01310   -0.01019   -0.01482
S1    5    0.235511    0.100885    0.453162    11.00000    0.05437    0.05327 =
         0.05782    0.01504   -0.00620   -0.00055
HKLF 4
REM  EL13_D338_DRX1 in P-1
REM R1 =  0.0450 for   2963 Fo > 4sig(Fo)  and  0.0537 for all   3560 data
REM    208 parameters refined using      0 restraints
END
WGHT      0.0523      0.3602
REM Highest difference peak  0.386,  deepest hole -0.321,  1-sigma level  0.041
Q1    1   0.4065  0.8091  0.2161  11.00000  0.05    0.39
Q2    1   0.7251  0.9189  0.2664  11.00000  0.05    0.35
Q3    1   1.0658  0.9426  0.1968  11.00000  0.05    0.34
Q4    1   0.7972  1.0066  0.1863  11.00000  0.05    0.28
Q5    1   0.5846  0.7302  0.2276  11.00000  0.05    0.27
Q6    1   0.8545  0.9058  0.1983  11.00000  0.05    0.25
Q7    1   0.1216  0.4548  0.1417  11.00000  0.05    0.23
Q8    1   0.2573  0.5283  0.1342  11.00000  0.05    0.20
Q9    1   0.2512  0.5241  0.1082  11.00000  0.05    0.19
Q10   1   0.0331  0.2718  0.3978  11.00000  0.05    0.18
;
