# Supplementary material for: Ethyl 2-{5-[(3-oxo-3,4-di­hydro-2H-1,4-benzo­thia­zin-4-yl)meth­yl]-1H-1,2,3-triazol-1-yl}acetate
Source: Acta Crystallogr Sect E Struct Rep Online. 2014 Jan 8;70(Pt 2):o116. doi: 10.1107/S1600536813034697 (PMC3998284; doi:10.1107/S1600536813034697)
Supplement: Supplementary file 2 [file e-70-0o116-Isup2.hkl]

#
# h,k,l, Fc-squared, Fo-squared, sigma(Fo-squared) and status flag
#
data_I
_shelx_title ' EL13_D338_DRX1 in P-1'
_shelx_refln_list_code          4
_shelx_F_calc_maximum      116.40
_exptl_crystal_F_000       348.00
_reflns_d_resolution_high  0.7800
 
loop_
 _symmetry_equiv_pos_as_xyz
 'x, y, z'
 '-x, -y, -z'
 
_cell_length_a     5.6414
_cell_length_b    11.1604
_cell_length_c    13.3724
_cell_angle_alpha  73.823
_cell_angle_beta   87.226
_cell_angle_gamma  88.566
 
_shelx_F_squared_multiplier     1.000
 
loop_
 _refln_index_h
 _refln_index_k
 _refln_index_l
 _refln_F_squared_calc
 _refln_F_squared_meas
 _refln_F_squared_sigma
 _refln_observed_status
   1   0   0      408.45      389.04      3.14 o
   2   0   0      526.11      549.75      5.28 o
   3   0   0       43.43       41.76      0.67 o
   4   0   0      110.73      103.41      1.48 o
   5   0   0       16.88       15.73      0.62 o
   6   0   0        0.07        0.31      0.50 o
   7   0   0       18.58       16.65      1.32 o
  -7   1   0        2.33        4.08      0.99 o
  -6   1   0        0.02       -0.41      0.47 o
  -5   1   0       88.75       90.34      1.57 o
  -4   1   0       21.04       17.57      0.78 o
  -3   1   0        6.23        8.43      0.33 o
  -2   1   0      367.46      361.25      3.36 o
  -1   1   0       78.41       86.21      0.82 o
   1   1   0     2288.16     2258.35     18.63 o
   2   1   0       72.21       75.09      0.99 o
   3   1   0       39.48       41.76      0.70 o
   4   1   0      540.49      564.17      6.20 o
   5   1   0       45.23       42.19      1.41 o
   6   1   0       62.26       57.51      1.50 o
   7   1   0        6.49        5.20      0.86 o
  -7   2   0        0.14        0.41      1.06 o
  -6   2   0        6.99        5.52      0.96 o
  -5   2   0       71.87       63.33      1.35 o
  -4   2   0       26.65       19.07      0.55 o
  -3   2   0       95.94      124.98      1.41 o
  -2   2   0     3299.44     3569.39     37.19 o
  -1   2   0     9671.61    10045.83    227.77 o
   0   2   0     2289.31     2318.83     51.59 o
   1   2   0      358.42      351.59      3.22 o
   2   2   0      843.29      839.42      8.80 o
   3   2   0      977.91      931.68     10.44 o
   4   2   0        1.41        1.48      0.34 o
   5   2   0       14.40       12.36      0.68 o
   6   2   0        2.37        1.89      0.54 o
   7   2   0       33.63       35.72      1.85 o
  -7   3   0        0.94       -0.43      2.52 o
  -6   3   0        2.07        2.59      0.96 o
  -5   3   0       67.80       62.20      2.55 o
  -4   3   0       36.28       39.61      0.95 o
  -3   3   0        5.85        8.34      0.33 o
  -2   3   0      112.74      117.38      1.47 o
  -1   3   0     2833.32     2946.10     53.54 o
   0   3   0      150.33      143.86      2.33 o
   1   3   0      516.88      539.93      4.91 o
   2   3   0      356.36      344.55      3.76 o
   3   3   0     1079.92     1071.95     11.96 o
   4   3   0       95.18       85.95      1.41 o
   5   3   0       50.52       46.92      1.37 o
   6   3   0        5.13        6.87      0.78 o
   7   3   0        0.00        0.92      0.77 o
  -6   4   0       37.67       32.02      2.99 o
  -5   4   0       75.68       66.89      1.80 o
  -4   4   0      151.41      158.56      2.46 o
  -3   4   0      315.45      332.90      5.15 o
  -2   4   0     1381.67     1462.85     21.39 o
  -1   4   0       78.10       99.61      4.08 o
   0   4   0      158.14      164.47      2.68 o
   1   4   0     2334.43     2381.03     23.31 o
   2   4   0      360.70      367.01      3.63 o
   3   4   0        0.14       -0.24      0.24 o
   4   4   0       16.79       16.53      0.65 o
   5   4   0        4.17        3.84      0.54 o
   6   4   0        0.15       -0.59      0.80 o
  -6   5   0        0.85        0.79      0.68 o
  -5   5   0        0.04        0.23      0.55 o
  -4   5   0        0.30        0.74      0.43 o
  -3   5   0       14.68       11.88      0.57 o
  -2   5   0      335.13      335.23      4.90 o
  -1   5   0       54.08       52.67      2.72 o
   0   5   0      292.98      292.35      4.22 o
   1   5   0        7.09        9.20      0.27 o
   2   5   0     2908.59     3094.11     27.71 o
   3   5   0      117.02      111.42      1.79 o
   4   5   0        8.87        7.21      0.65 o
   5   5   0        1.69        2.07      0.51 o
   6   5   0        0.02       -0.15      0.51 o
  -6   6   0        8.14        9.04      1.02 o
  -5   6   0        0.17       -0.42      0.64 o
  -4   6   0       12.82       13.20      0.81 o
  -3   6   0       69.19       56.42      1.05 o
  -2   6   0        7.16        8.59      0.46 o
  -1   6   0      110.07      113.09      4.90 o
   0   6   0      614.58      653.92     10.45 o
   1   6   0        3.09        1.10      0.15 o
   2   6   0        0.30       -0.16      0.18 o
   3   6   0      284.63      287.40      3.56 o
   4   6   0      152.14      148.23      2.50 o
   5   6   0        0.66       -0.34      0.41 o
   6   6   0       13.24       14.15      1.19 o
  -6   7   0        7.38        8.73      1.22 o
  -5   7   0        7.08        7.65      0.88 o
  -4   7   0       89.74       88.10      2.02 o
  -3   7   0      109.24       94.36      2.13 o
  -2   7   0       10.19       13.57      0.40 o
  -1   7   0      251.18      268.79      6.50 o
   0   7   0       21.81       24.04      0.55 o
   1   7   0      325.52      325.59      3.55 o
   2   7   0        9.62       11.82      0.61 o
   3   7   0        2.58        3.54      0.45 o
   4   7   0        0.08       -0.33      0.37 o
   5   7   0       12.84       13.03      0.91 o
   6   7   0        5.76        6.63      0.96 o
  -5   8   0        2.52        0.80      0.65 o
  -4   8   0        0.24       -0.22      0.48 o
  -3   8   0        8.68        9.41      0.53 o
  -2   8   0        6.86        3.95      0.26 o
  -1   8   0       40.05       40.78      1.57 o
   0   8   0        9.27       13.48      0.51 o
   1   8   0      223.64      221.79      2.92 o
   2   8   0       62.90       56.18      0.96 o
   3   8   0       24.55       21.10      0.88 o
   4   8   0       34.11       31.38      1.57 o
   5   8   0       14.90       11.86      1.22 o
  -5   9   0        0.08       -0.49      0.76 o
  -4   9   0       59.47       57.83      1.84 o
  -3   9   0       16.45       13.45      0.62 o
  -2   9   0      179.85      194.20      3.37 o
  -1   9   0       20.49       18.80      0.55 o
   0   9   0       65.41       61.31      1.30 o
   1   9   0       11.83       12.92      0.62 o
   2   9   0        9.03        9.92      0.45 o
   3   9   0       24.12       26.86      1.30 o
   4   9   0        0.10        1.21      0.51 o
   5   9   0        6.15        6.55      0.87 o
  -4  10   0        6.24        6.14      0.74 o
  -3  10   0        3.83        8.28      0.63 o
  -2  10   0       11.83        7.20      0.40 o
  -1  10   0        0.01       -0.06      0.33 o
   0  10   0       88.80       89.27      1.92 o
   1  10   0       34.63       30.88      0.93 o
   2  10   0      146.84      145.80      3.02 o
   3  10   0        0.33       -0.17      0.44 o
   4  10   0       24.58       25.16      1.22 o
   5  10   0        0.31        0.23      0.60 o
  -4  11   0        3.30        2.87      0.77 o
  -3  11   0       13.41       18.14      0.76 o
  -2  11   0        0.55        1.85      0.47 o
  -1  11   0        4.21        7.95      0.48 o
   0  11   0        3.05        5.17      0.39 o
   1  11   0       46.48       48.48      1.44 o
   2  11   0       20.46       18.16      1.34 o
   3  11   0        1.50        0.14      0.40 o
   4  11   0        4.01        5.74      0.75 o
  -3  12   0        9.74       16.40      1.17 o
  -2  12   0       20.49       25.00      1.28 o
  -1  12   0        1.07        2.57      0.51 o
   0  12   0       13.16       11.64      0.62 o
   1  12   0        8.44        9.77      0.98 o
   2  12   0        1.50        0.36      0.54 o
   3  12   0       21.06       21.23      1.43 o
  -2  13   0        0.15        0.52      0.33 o
  -1  13   0       61.91       71.25      2.03 o
   0  13   0        0.00       -0.53      0.61 o
   1  13   0        4.37        5.30      0.69 o
   2  13   0        0.29       -0.33      0.54 o
  -1 -13   1        4.92        2.21      0.67 o
   0 -13   1       16.51       15.16      1.07 o
   1 -13   1       11.68       13.63      0.94 o
  -3 -12   1        0.40       -0.53      0.57 o
  -2 -12   1       12.74       14.31      1.10 o
  -1 -12   1        0.23       -0.41      0.42 o
   0 -12   1        7.71        9.28      0.85 o
   1 -12   1       16.31       13.77      0.84 o
   2 -12   1        1.05        0.48      0.35 o
   3 -12   1        2.83        1.74      0.52 o
  -4 -11   1        4.47        4.50      0.72 o
  -3 -11   1        3.22        4.09      0.78 o
  -2 -11   1       15.40       18.34      1.05 o
  -1 -11   1       24.64       24.02      1.07 o
   0 -11   1       24.03       19.34      0.68 o
   1 -11   1        2.91        2.51      0.41 o
   2 -11   1        0.18        1.00      0.35 o
   3 -11   1       16.59       18.61      1.03 o
   4 -11   1        1.88        3.83      0.72 o
  -4 -10   1        0.53        1.07      0.74 o
  -3 -10   1        0.00        0.11      0.41 o
  -2 -10   1       46.82       35.83      1.30 o
  -1 -10   1      133.44      123.20      2.29 o
   0 -10   1       58.43       62.23      1.33 o
   1 -10   1       12.57       15.74      0.63 o
   2 -10   1       25.18       27.26      0.83 o
   3 -10   1        5.56        4.67      0.47 o
   4 -10   1       15.79       20.35      1.91 o
  -5  -9   1        4.53        3.53      0.78 o
  -4  -9   1       26.03       25.83      1.27 o
  -3  -9   1       50.28       51.03      1.34 o
  -2  -9   1       14.04       12.50      0.53 o
  -1  -9   1      318.14      290.07      4.53 o
   0  -9   1      122.26      115.41      2.49 o
   1  -9   1      184.28      174.71      3.15 o
   2  -9   1       29.86       35.87      0.94 o
   3  -9   1       35.87       26.18      0.95 o
   4  -9   1        5.79        7.48      0.83 o
   5  -9   1        0.15       -0.19      0.65 o
  -5  -8   1       19.03       19.17      1.32 o
  -4  -8   1        4.29        4.44      0.62 o
  -3  -8   1        0.14        0.16      0.35 o
  -2  -8   1        7.89        6.78      0.38 o
  -1  -8   1        0.53        0.31      0.28 o
   0  -8   1       35.08       33.25      0.82 o
   1  -8   1       21.66       27.04      0.72 o
   2  -8   1       70.36       62.21      1.65 o
   3  -8   1      134.93      128.22      2.51 o
   4  -8   1       11.76       14.55      0.96 o
   5  -8   1        1.03        0.86      0.65 o
  -6  -7   1        0.05        2.16      0.84 o
  -5  -7   1       10.01       10.92      0.90 o
  -4  -7   1       80.21       79.55      1.82 o
  -3  -7   1      154.49      136.42      1.92 o
  -2  -7   1       14.18       15.79      0.54 o
  -1  -7   1       84.93       99.43      1.27 o
   0  -7   1        1.93        1.86      0.29 o
   1  -7   1      246.50      228.26      3.88 o
   2  -7   1       89.95       77.06      1.55 o
   3  -7   1       12.54       13.17      0.66 o
   4  -7   1       27.88       32.91      1.63 o
   5  -7   1       44.35       45.37      1.79 o
   6  -7   1        2.77        3.36      0.89 o
  -6  -6   1       62.18       70.95      2.26 o
  -5  -6   1       19.07       18.40      0.94 o
  -4  -6   1       14.25       11.81      0.63 o
  -3  -6   1        1.70        1.16      0.25 o
  -2  -6   1        4.35        4.06      0.32 o
  -1  -6   1        0.14        0.16      0.13 o
   0  -6   1       18.53       20.75      0.59 o
   1  -6   1      329.15      319.58      5.26 o
   2  -6   1      190.92      172.56      2.70 o
   3  -6   1        1.76        3.14      0.38 o
   4  -6   1        0.46        0.83      0.41 o
   5  -6   1        0.64       -0.21      0.72 o
   6  -6   1        0.05        1.39      0.83 o
  -6  -5   1        3.02        2.56      0.68 o
  -5  -5   1       68.40       75.63      1.57 o
  -4  -5   1      219.70      206.73      2.78 o
  -3  -5   1       18.41       14.49      0.54 o
  -2  -5   1       44.58       33.00      0.56 o
  -1  -5   1      255.03      275.90      3.04 o
   0  -5   1        9.07        5.18      0.27 o
   1  -5   1       36.11       37.22      0.76 o
   2  -5   1       84.18      131.49      2.43 o
   3  -5   1       23.50       20.54      0.61 o
   4  -5   1       95.53      110.32      2.10 o
   5  -5   1       61.43       57.52      1.96 o
   6  -5   1       11.73       10.80      1.10 o
  -6  -4   1        2.91        2.21      0.62 o
  -5  -4   1       54.80       54.34      2.19 o
  -4  -4   1      112.91      111.34      1.72 o
  -3  -4   1      149.99      145.64      1.97 o
  -2  -4   1        2.89        5.43      0.25 o
  -1  -4   1       73.18       73.03      0.83 o
   0  -4   1      418.98      457.23      5.45 o
   1  -4   1      559.03      557.94      7.95 o
   2  -4   1      277.60      273.92      3.66 o
   3  -4   1      411.64      396.50      4.95 o
   4  -4   1        1.91        1.38      0.34 o
   5  -4   1       15.42       20.03      1.07 o
   6  -4   1        0.04       -0.56      0.59 o
  -7  -3   1       14.97       17.66      1.57 o
  -6  -3   1       15.65       12.11      1.17 o
  -5  -3   1       20.47       18.15      0.77 o
  -4  -3   1        8.22        6.30      0.45 o
  -3  -3   1        9.46       10.34      0.46 o
  -2  -3   1        4.07        3.23      0.21 o
  -1  -3   1     1471.77     1469.00     13.18 o
   0  -3   1       76.91       65.44      0.87 o
   1  -3   1      256.60      272.72      3.95 o
   2  -3   1        3.66        2.26      0.15 o
   3  -3   1      100.68      112.09      1.82 o
   4  -3   1      132.45      107.59      1.84 o
   5  -3   1       20.59       14.28      0.93 o
   6  -3   1      100.92      106.20      2.98 o
   7  -3   1        0.69        0.97      2.25 o
  -7  -2   1        6.40        6.05      1.18 o
  -6  -2   1       12.11       13.16      0.85 o
  -5  -2   1      208.48      208.18      2.88 o
  -4  -2   1      127.49      127.33      1.87 o
  -3  -2   1        5.91        5.04      0.35 o
  -2  -2   1      352.27      367.99      4.00 o
  -1  -2   1       55.24       54.23      0.63 o
   0  -2   1      282.27      283.14      2.82 o
   1  -2   1      369.35      390.49      4.09 o
   2  -2   1       13.33       14.02      0.29 o
   3  -2   1      933.12      945.39      9.97 o
   4  -2   1      148.94      153.18      2.07 o
   5  -2   1       11.58       11.08      0.61 o
   6  -2   1        0.16        0.13      0.56 o
   7  -2   1       14.51       14.48      3.54 o
  -7  -1   1        1.37        0.45      0.84 o
  -6  -1   1        7.25        9.95      0.76 o
  -5  -1   1       40.23       34.43      0.94 o
  -4  -1   1        0.01        0.19      0.30 o
  -3  -1   1      166.94      145.57      1.92 o
  -2  -1   1       71.29       77.34      1.07 o
  -1  -1   1        6.02        5.47      0.15 o
   0  -1   1       11.63        9.11      0.25 o
   1  -1   1      308.71      279.09      2.77 o
   2  -1   1       39.63       37.98      0.51 o
   3  -1   1       11.18       25.25      0.68 o
   4  -1   1        6.71        7.07      0.38 o
   5  -1   1       83.65       87.64      1.82 o
   6  -1   1        0.12       -0.18      0.50 o
   7  -1   1        0.15        0.79      0.69 o
  -7   0   1        9.13        7.89      1.01 o
  -6   0   1      101.74      103.09      2.30 o
  -5   0   1       65.26       67.90      1.39 o
  -4   0   1      129.69      112.64      1.53 o
  -3   0   1      396.89      455.01      4.71 o
  -2   0   1     1747.01     1770.42     17.42 o
  -1   0   1       51.13       39.66      0.44 o
   1   0   1     2163.92     2192.16     18.79 o
   2   0   1      392.14      339.56      3.66 o
   3   0   1        7.84        2.20      0.21 o
   4   0   1      138.62      160.33      2.15 o
   5   0   1       35.06       35.13      0.93 o
   6   0   1       27.62       26.32      1.19 o
   7   0   1        0.71        0.78      0.83 o
  -7   1   1        1.93        3.95      1.03 o
  -6   1   1        0.64        2.47      0.69 o
  -5   1   1        1.36        0.29      0.30 o
  -4   1   1       74.69       68.53      1.02 o
  -3   1   1       51.90       63.75      0.97 o
  -2   1   1        1.79        0.14      0.11 o
  -1   1   1     2490.92     2478.58     21.43 o
   1   1   1      195.99      201.83      1.99 o
   2   1   1       46.61       47.60      0.74 o
   3   1   1      118.87      115.98      1.70 o
   4   1   1        4.24        9.15      0.44 o
   5   1   1       29.15       26.49      0.77 o
   6   1   1        1.20        0.40      0.49 o
   7   1   1       24.39       26.03      1.60 o
  -7   2   1        1.25        3.01      1.20 o
  -6   2   1        5.62        5.41      0.94 o
  -5   2   1      109.81      113.35      2.05 o
  -4   2   1       36.07       29.39      0.78 o
  -3   2   1       80.54       86.62      1.10 o
  -2   2   1      254.60      244.04      2.86 o
  -1   2   1        4.56        8.81      0.24 o
   0   2   1      555.32      633.92     11.56 o
   1   2   1     7712.60     7594.33     83.10 o
   2   2   1      995.35      931.26     10.30 o
   3   2   1       30.37       25.41      0.66 o
   4   2   1      168.13      183.44      2.64 o
   5   2   1      136.84      119.89      2.01 o
   6   2   1       22.29       20.67      1.03 o
   7   2   1        1.78        2.61      0.84 o
  -7   3   1        6.25        4.46      1.30 o
  -6   3   1       11.44       10.91      2.18 o
  -5   3   1        0.03       -0.40      0.40 o
  -4   3   1      216.24      226.61      3.38 o
  -3   3   1      752.23      808.44     12.12 o
  -2   3   1      143.00      147.27      1.80 o
  -1   3   1      100.63      109.64      2.88 o
   0   3   1      614.46      663.28     11.28 o
   1   3   1      129.73      137.94      1.49 o
   2   3   1      400.97      433.95      4.95 o
   3   3   1       13.87       11.30      0.48 o
   4   3   1      170.32      168.47      3.51 o
   5   3   1        0.20       -0.35      0.36 o
   6   3   1       14.11       16.94      1.05 o
   7   3   1       32.65       35.10      1.78 o
  -6   4   1       24.35       25.78      2.04 o
  -5   4   1      174.06      179.23      3.57 o
  -4   4   1        4.92        4.00      0.37 o
  -3   4   1        8.64       13.24      0.61 o
  -2   4   1     1189.77     1341.46     15.94 o
  -1   4   1      730.65      717.61     16.58 o
   0   4   1      102.01       99.15      4.77 o
   1   4   1       63.30       81.75      1.35 o
   2   4   1      107.30      126.33      1.54 o
   3   4   1      353.87      348.70      4.44 o
   4   4   1       61.71       54.03      1.17 o
   5   4   1        9.08       10.08      0.66 o
   6   4   1        0.08        0.15      0.51 o
  -6   5   1       12.38       21.31      1.75 o
  -5   5   1       84.91       80.61      2.36 o
  -4   5   1      112.04      105.72      1.99 o
  -3   5   1       17.46       16.61      1.03 o
  -2   5   1      244.99      252.82      3.16 o
  -1   5   1       21.92       23.03      0.98 o
   0   5   1      171.65      190.38      5.24 o
   1   5   1      129.17      115.24      1.43 o
   2   5   1       51.50       67.39      0.96 o
   3   5   1       13.16       14.14      0.54 o
   4   5   1       50.86       47.93      1.09 o
   5   5   1       26.81       26.12      1.05 o
   6   5   1        0.83        0.81      0.79 o
  -6   6   1        6.50       10.35      1.10 o
  -5   6   1        6.55        7.20      0.84 o
  -4   6   1       73.48       78.21      1.83 o
  -3   6   1       75.73       76.53      1.31 o
  -2   6   1        1.14        1.85      0.36 o
  -1   6   1      727.95      802.92     27.22 o
   0   6   1       82.36       74.68      1.76 o
   1   6   1      362.84      434.90      4.94 o
   2   6   1      666.49      626.81      7.11 o
   3   6   1       82.24       77.77      1.26 o
   4   6   1        0.62       -0.43      0.43 o
   5   6   1       15.72       13.35      0.81 o
   6   6   1        2.00        1.64      0.73 o
  -6   7   1        0.25        1.55      0.76 o
  -5   7   1        0.00       -0.43      0.54 o
  -4   7   1       33.28       24.13      0.96 o
  -3   7   1       32.11       36.58      1.05 o
  -2   7   1       47.52       55.11      1.32 o
  -1   7   1        0.29       -0.27      0.82 o
   0   7   1       46.83       42.55      0.68 o
   1   7   1      105.48      120.57      1.86 o
   2   7   1        0.01        0.01      0.18 o
   3   7   1      278.34      268.98      3.88 o
   4   7   1        6.79        9.14      0.65 o
   5   7   1        0.11        0.07      0.52 o
   6   7   1       40.50       45.42      1.99 o
  -5   8   1       43.13       39.11      1.66 o
  -4   8   1        0.91        1.80      0.42 o
  -3   8   1       17.82       23.62      0.77 o
  -2   8   1       70.99       62.18      1.41 o
  -1   8   1      268.31      234.48      9.25 o
   0   8   1        9.81       15.98      0.39 o
   1   8   1       14.17       13.22      0.59 o
   2   8   1        1.90        1.44      0.26 o
   3   8   1        6.35        4.92      0.51 o
   4   8   1       13.18        9.39      0.72 o
   5   8   1        6.13        6.48      0.74 o
   6   8   1        8.05        7.89      1.03 o
  -5   9   1        2.34        3.45      0.79 o
  -4   9   1        9.36        7.63      0.75 o
  -3   9   1       57.72       54.36      1.36 o
  -2   9   1       14.99       17.56      0.64 o
  -1   9   1        1.21       -0.14      1.22 o
   0   9   1      337.10      345.26      5.12 o
   1   9   1      204.17      200.66      3.26 o
   2   9   1        2.45        1.45      0.30 o
   3   9   1       16.00       11.20      0.70 o
   4   9   1        1.62        1.69      0.81 o
   5   9   1        9.40       12.06      0.91 o
  -4  10   1       15.93       13.61      0.93 o
  -3  10   1        2.07        1.65      0.51 o
  -2  10   1      202.14      169.43      7.89 o
  -1  10   1        2.21        2.62      0.75 o
   0  10   1        1.14        4.02      0.35 o
   1  10   1        6.00        6.29      0.48 o
   2  10   1        5.50        5.44      0.63 o
   3  10   1       35.48       32.48      1.96 o
   4  10   1        4.86        4.23      0.67 o
   5  10   1        6.67        6.77      0.91 o
  -4  11   1        0.60        1.99      0.59 o
  -3  11   1        4.19        4.15      0.65 o
  -2  11   1       14.26       11.32      0.41 o
  -1  11   1       29.55       34.56      2.44 o
   0  11   1        0.12        0.06      0.35 o
   1  11   1       89.06       88.21      2.94 o
   2  11   1       79.92       85.19      2.13 o
   3  11   1        0.12        0.40      0.33 o
   4  11   1       16.82       21.25      1.61 o
  -3  12   1        2.69        1.37      0.33 o
  -2  12   1        3.93        5.08      0.35 o
  -1  12   1        5.10        8.88      0.48 o
   0  12   1       21.43       24.26      1.32 o
   1  12   1        1.75        1.16      0.47 o
   2  12   1        2.23        2.29      0.61 o
   3  12   1        3.38        4.09      0.84 o
  -2  13   1        2.40        4.66      0.65 o
  -1  13   1        0.01        0.06      0.49 o
   0  13   1        0.48       -0.07      0.40 o
   1  13   1        8.33        8.72      0.90 o
   2  13   1        5.44        5.33      0.80 o
  -1 -13   2       12.31       17.66      1.31 o
   0 -13   2        7.68        9.38      0.92 o
   1 -13   2        0.28        0.48      0.55 o
  -2 -12   2        7.77       10.35      0.96 o
  -1 -12   2        0.74        2.09      0.55 o
   0 -12   2       18.58       19.44      1.18 o
   1 -12   2       92.87       97.39      2.94 o
   2 -12   2        1.66        3.26      1.09 o
  -3 -11   2       22.23       31.45      1.13 o
  -2 -11   2        0.83        0.88      0.51 o
  -1 -11   2       12.64       11.53      0.80 o
   0 -11   2        0.09        0.04      0.38 o
   1 -11   2       80.81       85.28      1.91 o
   2 -11   2       73.24       67.71      1.93 o
   3 -11   2       20.48       21.61      1.74 o
  -4 -10   2       15.38       18.48      1.17 o
  -3 -10   2        4.17        4.82      0.65 o
  -2 -10   2        1.00        2.17      0.33 o
  -1 -10   2       56.27       55.63      1.69 o
   0 -10   2       42.01       46.22      1.14 o
   1 -10   2       12.81        9.70      0.53 o
   2 -10   2        8.66        7.25      0.53 o
   3 -10   2        6.79        2.53      0.98 o
   4 -10   2        6.99        5.22      0.79 o
  -5  -9   2        4.99        4.23      1.14 o
  -4  -9   2       11.59       15.31      1.05 o
  -3  -9   2        0.65        0.29      0.39 o
  -2  -9   2      115.91      110.03      2.09 o
  -1  -9   2       54.47       54.50      1.30 o
   0  -9   2      554.38      574.48      8.41 o
   1  -9   2       22.62       17.87      0.61 o
   2  -9   2       15.22       24.97      1.06 o
   3  -9   2        1.23        1.24      0.49 o
   4  -9   2       56.71       61.38      1.97 o
   5  -9   2        1.34        3.73      0.81 o
  -5  -8   2       31.95       31.46      1.40 o
  -4  -8   2        2.30        3.47      0.59 o
  -3  -8   2       11.86       14.08      0.69 o
  -2  -8   2       27.78       28.80      0.83 o
  -1  -8   2      184.50      171.09      2.30 o
   0  -8   2       38.55       40.76      1.01 o
   1  -8   2        9.55       13.78      0.54 o
   2  -8   2       99.60       79.96      1.70 o
   3  -8   2       29.87       26.18      1.34 o
   4  -8   2       43.72       47.04      1.66 o
   5  -8   2        4.63        6.54      1.00 o
  -6  -7   2        0.13        0.18      0.83 o
  -5  -7   2       41.65       50.67      1.61 o
  -4  -7   2        8.56        6.72      0.57 o
  -3  -7   2        1.28        0.76      0.30 o
  -2  -7   2       49.50       50.59      0.86 o
  -1  -7   2     1009.74     1007.69     10.58 o
   0  -7   2       94.56       81.81      1.50 o
   1  -7   2      250.91      215.94      3.75 o
   2  -7   2      122.72      124.33      2.36 o
   3  -7   2      213.86      227.49      4.62 o
   4  -7   2        1.95        4.51      0.65 o
   5  -7   2        0.03       -0.57      0.57 o
  -6  -6   2        0.94        2.86      0.94 o
  -5  -6   2        3.62        3.80      0.54 o
  -4  -6   2       64.02       61.51      1.29 o
  -3  -6   2      130.16      125.85      1.80 o
  -2  -6   2        0.41        2.37      0.26 o
  -1  -6   2        4.47        3.67      0.25 o
   0  -6   2       33.50       43.07      0.89 o
   1  -6   2      176.21      176.96      3.11 o
   2  -6   2       19.66       22.92      0.61 o
   3  -6   2      291.25      292.76      5.13 o
   4  -6   2       53.85       52.63      1.74 o
   5  -6   2       43.66       43.41      1.74 o
   6  -6   2        0.13       -0.07      0.65 o
  -6  -5   2       77.68       86.21      2.21 o
  -5  -5   2        8.73        6.21      0.59 o
  -4  -5   2        4.15        4.46      0.47 o
  -3  -5   2      119.66      107.97      1.58 o
  -2  -5   2      280.49      262.05      2.84 o
  -1  -5   2       13.06       17.53      0.39 o
   0  -5   2      351.94      349.38      4.24 o
   1  -5   2      319.20      295.63      4.93 o
   2  -5   2      779.72      809.34     11.44 o
   3  -5   2        6.70        5.07      0.46 o
   4  -5   2        8.74        8.39      0.94 o
   5  -5   2        0.31        0.20      0.57 o
   6  -5   2        6.31        9.09      0.99 o
  -6  -4   2        0.24        0.61      0.51 o
  -5  -4   2       40.38       41.32      1.14 o
  -4  -4   2       72.65       70.10      1.62 o
  -3  -4   2       25.23       26.74      0.68 o
  -2  -4   2     1245.79     1303.87     12.36 o
  -1  -4   2      980.46     1064.06     10.04 o
   0  -4   2      195.86      153.08      1.95 o
   1  -4   2      183.66      202.51      2.71 o
   2  -4   2      263.27      252.52      3.16 o
   3  -4   2       51.66       50.05      0.83 o
   4  -4   2       98.95       87.34      1.58 o
   5  -4   2        0.68        1.41      0.45 o
   6  -4   2        9.05       13.25      1.20 o
  -6  -3   2       21.08       21.29      1.14 o
  -5  -3   2       13.51       12.64      0.89 o
  -4  -3   2       12.92       11.88      0.56 o
  -3  -3   2       30.50       31.85      0.73 o
  -2  -3   2       83.10       65.67      0.89 o
  -1  -3   2      548.54      613.87      6.15 o
   0  -3   2     2186.70     2227.79     26.11 o
   1  -3   2      321.74      324.37      4.28 o
   2  -3   2      528.27      555.11      6.23 o
   3  -3   2        9.46       22.04      0.65 o
   4  -3   2      112.55      123.40      2.17 o
   5  -3   2       32.94       24.83      0.97 o
   6  -3   2        0.04       -0.01      0.49 o
  -7  -2   2        5.09        5.55      1.13 o
  -6  -2   2       16.88       14.01      1.02 o
  -5  -2   2       13.48       14.65      0.68 o
  -4  -2   2       40.62       35.50      0.85 o
  -3  -2   2      697.41      712.42      8.10 o
  -2  -2   2      140.37      127.52      1.56 o
  -1  -2   2     1360.42     1475.54     13.76 o
   0  -2   2       58.01       51.13      0.67 o
   1  -2   2      436.32      431.95      5.15 o
   2  -2   2       35.66       30.25      0.47 o
   3  -2   2      407.72      382.21      4.20 o
   4  -2   2        4.63        5.29      0.38 o
   5  -2   2      143.68      149.51      2.48 o
   6  -2   2       55.48       56.65      1.42 o
   7  -2   2        0.11       -0.41      0.71 o
  -7  -1   2        3.59        2.89      0.99 o
  -6  -1   2        6.20        5.35      0.64 o
  -5  -1   2        9.58        9.22      0.61 o
  -4  -1   2       11.93       10.77      0.52 o
  -3  -1   2        2.07        1.19      0.26 o
  -2  -1   2      123.69      132.58      1.78 o
  -1  -1   2      256.73      300.53      2.78 o
   0  -1   2     5492.25     5496.47     56.16 o
   1  -1   2      572.72      579.67      8.86 o
   2  -1   2       40.73       46.94      0.63 o
   3  -1   2     1027.90     1099.01     11.55 o
   4  -1   2        3.53        4.50      0.34 o
   5  -1   2        8.24        5.89      0.48 o
   6  -1   2        9.17        7.66      0.75 o
   7  -1   2       16.27       16.94      1.08 o
  -7   0   2       15.68       19.55      1.62 o
  -6   0   2       59.74       54.67      1.64 o
  -5   0   2      147.05      144.72      3.14 o
  -4   0   2      185.62      207.24      2.70 o
  -3   0   2      399.02      418.07      4.88 o
  -2   0   2      306.13      294.14      3.43 o
  -1   0   2      189.81      211.76      2.11 o
   0   0   2      293.68      270.64      3.87 o
   1   0   2      697.97      741.01      8.15 o
   2   0   2     1145.90     1152.85     12.67 o
   3   0   2        0.05        0.13      0.21 o
   4   0   2       47.20       44.08      0.89 o
   5   0   2       98.56       95.29      1.68 o
   6   0   2        2.36        3.32      0.62 o
   7   0   2        0.01       -0.58      0.58 o
  -7   1   2        0.53       -0.76      0.76 o
  -6   1   2        1.25        1.45      0.71 o
  -5   1   2       34.32       36.75      1.09 o
  -4   1   2       31.63       27.23      0.65 o
  -3   1   2      163.32      150.58      1.85 o
  -2   1   2        0.54        0.79      0.14 o
  -1   1   2     8522.78     7919.74    131.53 o
   0   1   2     4331.93     4207.80     59.36 o
   1   1   2     5787.02     5903.95     55.27 o
   2   1   2        0.11       -0.14      0.16 o
   3   1   2      272.55      272.42      3.52 o
   4   1   2       43.10       37.51      0.91 o
   5   1   2       26.13       28.34      0.82 o
   6   1   2       37.98       40.74      1.59 o
   7   1   2        1.45        2.11      0.78 o
  -7   2   2        1.61        1.96      1.10 o
  -6   2   2        2.66        2.15      0.71 o
  -5   2   2       26.49       31.14      1.02 o
  -4   2   2       13.85       11.58      0.57 o
  -3   2   2      451.26      407.54      4.49 o
  -2   2   2        4.55        0.47      0.13 o
  -1   2   2      412.21      423.23      4.91 o
   0   2   2       96.90       90.36      1.02 o
   1   2   2    13548.32    13173.05    143.60 o
   2   2   2     1270.59     1324.97     14.56 o
   3   2   2      557.49      631.25      7.67 o
   4   2   2      126.77      109.29      1.78 o
   5   2   2        0.53        0.87      0.31 o
   6   2   2       39.74       44.34      1.34 o
   7   2   2        0.03        0.68      0.70 o
  -6   3   2        0.65        0.23      0.68 o
  -5   3   2       45.71       44.87      1.28 o
  -4   3   2        3.70        2.72      0.32 o
  -3   3   2      130.85      180.37      2.45 o
  -2   3   2      866.80      878.50     11.00 o
  -1   3   2      134.98      110.49      1.39 o
   0   3   2      101.22      124.68      1.82 o
   1   3   2      853.80      904.48      9.39 o
   2   3   2       79.95       73.52      1.12 o
   3   3   2       27.90       28.73      0.72 o
   4   3   2       14.57       14.21      0.64 o
   5   3   2       67.27       63.14      1.38 o
   6   3   2        7.98        7.36      0.79 o
   7   3   2        6.91        6.74      1.01 o
  -6   4   2        4.63        3.47      0.96 o
  -5   4   2        0.85        0.56      0.48 o
  -4   4   2      162.21      146.18      2.16 o
  -3   4   2        0.02        0.11      0.21 o
  -2   4   2      199.74      183.53      2.37 o
  -1   4   2     1857.66     1933.99     50.47 o
   0   4   2     1034.82     1095.37     17.16 o
   1   4   2      719.96      774.75      9.18 o
   2   4   2       44.15       53.43      0.81 o
   3   4   2      633.05      634.11      8.41 o
   4   4   2        3.71        4.18      0.45 o
   5   4   2      172.05      179.22      2.77 o
   6   4   2        0.07       -0.11      0.54 o
  -6   5   2       27.62       23.14      1.78 o
  -5   5   2        6.84        5.08      0.68 o
  -4   5   2       61.07       48.78      1.12 o
  -3   5   2      181.51      195.28      2.62 o
  -2   5   2       56.73       57.51      0.88 o
  -1   5   2      107.26       98.21      2.71 o
   0   5   2       43.40       53.06      1.29 o
   1   5   2        0.07        0.10      0.11 o
   2   5   2       11.85       11.05      0.36 o
   3   5   2       87.03       71.21      1.52 o
   4   5   2      220.61      215.51      3.06 o
   5   5   2       10.22       10.31      0.75 o
   6   5   2        0.70        0.31      0.59 o
  -6   6   2       13.30       11.57      1.12 o
  -5   6   2       25.84       22.78      1.74 o
  -4   6   2       52.03       42.61      1.16 o
  -3   6   2       17.36       13.23      0.47 o
  -2   6   2      361.14      326.01      4.01 o
  -1   6   2      416.34      473.62     11.23 o
   0   6   2      475.59      481.81      7.70 o
   1   6   2     1674.99     1769.50     19.49 o
   2   6   2      215.10      213.09      2.80 o
   3   6   2        2.63        2.60      0.40 o
   4   6   2       37.87       30.75      0.99 o
   5   6   2       20.55       16.24      0.88 o
   6   6   2       17.37       23.99      1.45 o
  -6   7   2        1.77        0.25      0.76 o
  -5   7   2       32.60       38.58      1.62 o
  -4   7   2        0.30        0.05      0.36 o
  -3   7   2       59.51       65.10      1.20 o
  -2   7   2        1.19        4.80      0.27 o
  -1   7   2       23.45       23.45      1.05 o
   0   7   2        6.52       13.22      0.55 o
   1   7   2       11.42       17.30      0.52 o
   2   7   2      248.49      237.63      3.71 o
   3   7   2      174.47      172.73      2.47 o
   4   7   2      206.04      199.75      3.17 o
   5   7   2        9.41       12.91      1.07 o
   6   7   2        0.16       -0.31      0.71 o
  -5   8   2        3.79        1.11      0.71 o
  -4   8   2       46.91       39.56      1.21 o
  -3   8   2       18.25       22.69      0.75 o
  -2   8   2        4.35        7.28      0.51 o
  -1   8   2        5.35        7.76      1.63 o
   0   8   2      108.34      104.95      1.81 o
   1   8   2      467.87      488.27      6.52 o
   2   8   2        7.52        8.19      0.42 o
   3   8   2       62.54       47.64      1.24 o
   4   8   2        0.05       -0.31      0.44 o
   5   8   2       12.15       14.76      1.19 o
   6   8   2        5.81        6.92      0.98 o
  -5   9   2        0.26        0.41      0.60 o
  -4   9   2        0.41        2.33      0.57 o
  -3   9   2        0.47       -0.03      0.25 o
  -2   9   2      106.00      102.88      5.31 o
  -1   9   2       13.97       14.02      2.04 o
   0   9   2       74.66       75.77      1.29 o
   1   9   2        9.00        9.17      0.49 o
   2   9   2        0.46       -0.20      0.20 o
   3   9   2       29.48       25.51      1.42 o
   4   9   2        4.17        3.87      0.57 o
   5   9   2       32.70       34.17      1.40 o
  -5  10   2        1.55        2.25      0.73 o
  -4  10   2       26.39       24.28      1.23 o
  -3  10   2       50.68       56.84      1.29 o
  -2  10   2        6.83        5.58      1.63 o
  -1  10   2       32.23       35.79      3.40 o
   0  10   2      102.89       98.45      1.68 o
   1  10   2        3.09        2.82      0.45 o
   2  10   2        5.06        2.97      0.51 o
   3  10   2       10.48        7.29      0.63 o
   4  10   2        0.11       -0.24      0.50 o
   5  10   2        0.23        0.24      0.64 o
  -4  11   2       12.17       15.49      0.99 o
  -3  11   2       30.46       20.00      0.71 o
  -2  11   2        3.57        3.67      1.77 o
  -1  11   2        0.23       -0.46      0.88 o
   0  11   2        9.85        7.76      0.48 o
   1  11   2        3.76        3.02      0.48 o
   2  11   2       47.40       50.62      1.56 o
   3  11   2       57.21       58.83      1.53 o
   4  11   2        4.15        5.75      0.73 o
  -3  12   2       11.58       12.45      0.58 o
  -2  12   2        5.06        6.41      1.09 o
  -1  12   2        0.51        0.67      0.18 o
   0  12   2        1.82        1.54      0.35 o
   1  12   2        2.78        2.53      0.52 o
   2  12   2       24.37       18.24      1.73 o
   3  12   2       10.44       12.30      1.17 o
  -2  13   2        0.11        0.27      1.63 o
  -1  13   2        3.38        3.50      0.28 o
   0  13   2        3.08        4.61      0.75 o
   1  13   2        0.26        0.59      0.51 o
   2  13   2        0.11        0.52      0.67 o
   0  14   2        3.57        5.24      0.88 o
   1  14   2       17.20       15.63      1.02 o
  -2 -12   3        0.00       -0.29      0.54 o
  -1 -12   3       34.61       42.80      1.80 o
   0 -12   3       13.52       17.04      1.18 o
   1 -12   3        4.93        4.89      0.71 o
   2 -12   3       27.08       25.56      1.32 o
  -3 -11   3        0.05       -0.12      0.48 o
  -2 -11   3        0.00       -0.05      0.50 o
  -1 -11   3        3.46        4.72      0.62 o
   0 -11   3       26.84       29.77      2.20 o
   1 -11   3       46.10       54.71      1.82 o
   2 -11   3       15.15       11.96      0.90 o
   3 -11   3        6.61        8.27      1.07 o
  -4 -10   3        2.81        3.52      0.69 o
  -3 -10   3       15.56       17.83      0.92 o
  -2 -10   3       26.58       31.82      0.98 o
  -1 -10   3       30.57       27.44      1.12 o
   0 -10   3        0.37        0.56      0.45 o
   1 -10   3        9.39        9.09      0.92 o
   2 -10   3       38.50       38.72      1.46 o
   3 -10   3       10.26       19.11      1.13 o
   4 -10   3        4.79        6.92      0.89 o
  -4  -9   3        0.01       -0.52      0.52 o
  -3  -9   3        0.73        1.60      0.46 o
  -2  -9   3       25.48       30.72      0.99 o
  -1  -9   3        3.28        3.65      0.49 o
   0  -9   3        9.45        7.14      0.51 o
   1  -9   3        3.97        4.43      0.38 o
   2  -9   3      139.27      144.80      2.83 o
   3  -9   3       13.71       16.49      1.02 o
   4  -9   3       18.18       19.36      1.26 o
  -5  -8   3        0.64        0.97      0.89 o
  -4  -8   3       55.96       57.45      1.78 o
  -3  -8   3        7.83        8.56      0.64 o
  -2  -8   3       57.08       52.84      1.28 o
  -1  -8   3      183.20      176.75      2.43 o
   0  -8   3      403.67      378.37      5.69 o
   1  -8   3      124.12      128.73      2.16 o
   2  -8   3      259.40      207.73      3.81 o
   3  -8   3        3.41        2.05      0.42 o
   4  -8   3       12.42        9.76      0.90 o
   5  -8   3        3.48        2.54      0.77 o
  -5  -7   3       43.90       45.58      1.52 o
  -4  -7   3        2.17        2.81      0.54 o
  -3  -7   3      108.54      113.59      1.96 o
  -2  -7   3       51.23       50.46      1.08 o
  -1  -7   3        2.91        3.31      0.24 o
   0  -7   3        1.93        3.47      0.35 o
   1  -7   3      341.40      333.38      4.94 o
   2  -7   3      361.26      349.32      5.97 o
   3  -7   3        1.18        1.40      0.40 o
   4  -7   3       58.60       50.34      2.25 o
   5  -7   3       26.55       25.01      1.48 o
  -6  -6   3        0.54        0.79      0.75 o
  -5  -6   3       41.64       42.47      1.42 o
  -4  -6   3       12.24       13.22      0.75 o
  -3  -6   3       92.92       86.20      1.59 o
  -2  -6   3       15.89       13.90      0.50 o
  -1  -6   3       26.14       25.45      0.54 o
   0  -6   3      326.35      339.01      4.18 o
   1  -6   3       10.56       12.58      0.43 o
   2  -6   3       28.92       23.10      0.62 o
   3  -6   3       37.85       29.22      1.41 o
   4  -6   3       28.94       35.24      1.42 o
   5  -6   3        1.79        2.31      0.90 o
   6  -6   3        7.21        5.98      1.02 o
  -6  -5   3        0.34       -0.34      0.58 o
  -5  -5   3        5.59        7.22      0.64 o
  -4  -5   3       59.23       63.62      1.42 o
  -3  -5   3       97.95       99.87      1.60 o
  -2  -5   3      310.51      308.45      3.71 o
  -1  -5   3      308.29      316.49      3.34 o
   0  -5   3       17.15       13.00      0.36 o
   1  -5   3       11.90       22.99      0.57 o
   2  -5   3      140.67      145.11      2.05 o
   3  -5   3      271.68      258.52      3.60 o
   4  -5   3      148.76      136.64      2.42 o
   5  -5   3        5.97        5.45      0.76 o
   6  -5   3        5.19        6.11      0.97 o
  -6  -4   3       58.80       64.14      3.38 o
  -5  -4   3       15.42       16.71      0.87 o
  -4  -4   3      103.25       88.82      1.61 o
  -3  -4   3       24.87       21.68      0.65 o
  -2  -4   3       58.23       46.97      0.82 o
  -1  -4   3       15.95       15.42      0.36 o
   0  -4   3       43.45       52.24      0.88 o
   1  -4   3       40.25       38.37      0.70 o
   2  -4   3      192.19      178.92      3.05 o
   3  -4   3        0.43       -0.10      0.17 o
   4  -4   3        0.62        3.18      0.44 o
   5  -4   3       70.66       64.64      1.73 o
   6  -4   3        2.46        1.88      0.77 o
  -6  -3   3        8.27        9.50      0.88 o
  -5  -3   3       30.26       30.95      1.01 o
  -4  -3   3       76.41       63.07      1.28 o
  -3  -3   3      181.59      167.82      2.39 o
  -2  -3   3      624.34      644.69      6.57 o
  -1  -3   3      687.68      676.75      6.81 o
   0  -3   3      244.53      240.29      2.77 o
   1  -3   3      107.64       85.85      1.44 o
   2  -3   3      511.00      514.92      6.74 o
   3  -3   3       16.11       23.75      0.67 o
   4  -3   3      119.44      116.12      1.82 o
   5  -3   3        8.89       11.71      0.88 o
   6  -3   3       35.64       34.82      1.41 o
  -6  -2   3        8.89       10.58      0.90 o
  -5  -2   3        7.98        7.98      0.63 o
  -4  -2   3      145.08      145.89      2.23 o
  -3  -2   3      621.09      599.67      7.38 o
  -2  -2   3       66.92       64.51      0.98 o
  -1  -2   3      613.23      566.11      6.79 o
   0  -2   3      552.32      586.99      6.87 o
   1  -2   3      521.94      525.61      6.82 o
   2  -2   3      118.54      108.92      1.37 o
   3  -2   3      182.58      207.99      2.43 o
   4  -2   3      444.31      400.36      4.78 o
   5  -2   3       55.95       61.31      1.38 o
   6  -2   3       23.19       25.59      1.42 o
   7  -2   3        2.50        5.43      1.25 o
  -7  -1   3        1.24       -0.12      0.75 o
  -6  -1   3        3.26        2.46      0.57 o
  -5  -1   3      164.96      151.87      2.63 o
  -4  -1   3        0.51        1.06      0.35 o
  -3  -1   3      375.80      363.00      4.61 o
  -2  -1   3      275.20      288.25      3.93 o
  -1  -1   3       26.98       18.98      0.49 o
   0  -1   3     2426.44     2467.35     31.05 o
   1  -1   3     1108.75     1109.00     17.33 o
   2  -1   3        1.86        1.37      0.20 o
   3  -1   3       19.72       21.34      0.58 o
   4  -1   3       94.54      105.06      1.48 o
   5  -1   3      123.32      113.00      1.90 o
   6  -1   3       17.02       18.40      1.19 o
   7  -1   3        0.58        1.03      0.65 o
  -7   0   3        0.17       -0.14      0.86 o
  -6   0   3        4.66        6.97      0.80 o
  -5   0   3       19.23       20.09      1.22 o
  -4   0   3       15.95       13.39      0.62 o
  -3   0   3       36.66       45.03      0.91 o
  -2   0   3      406.27      425.08      4.89 o
  -1   0   3      495.11      476.85      5.39 o
   0   0   3     4778.30     4889.74     53.86 o
   1   0   3     1691.45     1656.22     23.09 o
   2   0   3        6.96        7.17      0.39 o
   3   0   3        0.19        0.12      0.20 o
   4   0   3      162.59      159.94      2.33 o
   5   0   3       62.41       63.39      1.29 o
   6   0   3        9.20       10.42      0.84 o
   7   0   3        3.63        3.76      0.75 o
  -7   1   3        0.05       -0.12      0.76 o
  -6   1   3       95.26       96.04      2.52 o
  -5   1   3        0.49       -0.35      0.44 o
  -4   1   3      384.31      371.48      4.80 o
  -3   1   3       87.56       90.05      2.36 o
  -2   1   3      563.10      536.30      8.52 o
  -1   1   3      254.43      224.80      2.62 o
   0   1   3       71.53       67.81      1.22 o
   1   1   3       65.03       57.45      1.08 o
   2   1   3      135.41      136.66      1.85 o
   3   1   3      217.33      205.26      2.75 o
   4   1   3       74.78       69.63      1.30 o
   5   1   3       55.11       60.14      1.26 o
   6   1   3        9.07       12.80      0.82 o
   7   1   3        0.00       -0.02      0.66 o
  -7   2   3        1.60        1.96      1.14 o
  -6   2   3        9.62        8.66      0.97 o
  -5   2   3      246.24      248.77      4.75 o
  -4   2   3       66.70       66.04      1.14 o
  -3   2   3        2.39        2.30      0.24 o
  -2   2   3      652.26      742.03      9.33 o
  -1   2   3     2533.94     2546.88     30.02 o
   0   2   3     3814.44     3863.09     45.34 o
   1   2   3       33.90       27.73      0.49 o
   2   2   3      412.27      433.82      5.16 o
   3   2   3      145.42      143.49      2.05 o
   4   2   3        4.58        5.36      0.45 o
   5   2   3       10.65       12.87      0.69 o
   6   2   3        8.78        9.06      0.73 o
   7   2   3        5.83        5.22      0.91 o
  -6   3   3        6.87        9.57      1.52 o
  -5   3   3        6.48       10.34      0.76 o
  -4   3   3        0.38        0.86      0.29 o
  -3   3   3      284.73      297.50      3.69 o
  -2   3   3       31.46       37.88      0.65 o
  -1   3   3      395.64      398.74      4.49 o
   0   3   3      436.24      415.58      4.91 o
   1   3   3      216.75      238.77      2.77 o
   2   3   3      942.34      897.97      9.98 o
   3   3   3       91.96       90.60      1.45 o
   4   3   3       60.48       56.99      1.18 o
   5   3   3        8.74        8.46      0.60 o
   6   3   3       26.16       21.17      1.16 o
   7   3   3        7.03        7.90      1.04 o
  -6   4   3       14.09       13.51      1.23 o
  -5   4   3        2.03        3.29      0.53 o
  -4   4   3       13.68        9.65      0.49 o
  -3   4   3      616.47      665.46      7.55 o
  -2   4   3       73.34       56.44      0.89 o
  -1   4   3       15.52       16.43      0.31 o
   0   4   3       66.29       63.48      1.02 o
   1   4   3      525.49      483.99      6.27 o
   2   4   3     2048.54     2147.16     23.60 o
   3   4   3      309.49      298.83      3.88 o
   4   4   3       94.85      104.11      1.75 o
   5   4   3       45.50       40.96      1.12 o
   6   4   3        0.24       -0.33      0.70 o
  -6   5   3        1.16        1.26      0.78 o
  -5   5   3       74.21       73.18      1.94 o
  -4   5   3        9.89        7.98      0.53 o
  -3   5   3        0.47        0.97      0.29 o
  -2   5   3      298.19      295.65      3.69 o
  -1   5   3     1114.48     1287.31     23.56 o
   0   5   3        7.88        6.30      0.21 o
   1   5   3        6.60        7.19      0.32 o
   2   5   3        1.00        1.23      0.23 o
   3   5   3       57.68       54.91      1.09 o
   4   5   3        1.05        0.76      0.41 o
   5   5   3       13.22       12.48      0.80 o
   6   5   3        2.27        2.05      0.63 o
  -6   6   3        7.57        8.22      1.20 o
  -5   6   3        1.54        0.83      0.56 o
  -4   6   3      339.21      343.20      5.42 o
  -3   6   3        6.94        6.91      0.41 o
  -2   6   3       19.25       12.13      0.37 o
  -1   6   3        1.35        2.30      0.48 o
   0   6   3      319.19      320.18      4.22 o
   1   6   3       66.17       58.18      0.87 o
   2   6   3      102.11      106.48      2.26 o
   3   6   3        9.65        8.63      0.46 o
   4   6   3      112.40      113.37      2.05 o
   5   6   3        9.97        8.38      0.82 o
   6   6   3        1.72        1.18      0.69 o
  -6   7   3        0.43        1.08      0.73 o
  -5   7   3        0.12       -0.30      0.52 o
  -4   7   3        3.56        3.80      0.45 o
  -3   7   3       25.37       16.55      0.57 o
  -2   7   3      285.72      309.94      4.15 o
  -1   7   3      239.89      242.77      6.12 o
   0   7   3      453.17      457.63      5.97 o
   1   7   3        5.07        5.26      0.32 o
   2   7   3      102.85      107.29      1.60 o
   3   7   3       58.15       54.48      1.10 o
   4   7   3       72.74       69.55      1.52 o
   5   7   3       22.17       22.47      1.14 o
   6   7   3       11.39       14.73      1.20 o
  -5   8   3       45.65       41.28      1.68 o
  -4   8   3       21.97       22.84      0.89 o
  -3   8   3        0.58       -0.06      0.26 o
  -2   8   3        0.00       -0.26      0.26 o
  -1   8   3       36.06       34.84      1.63 o
   0   8   3       41.70       42.23      1.67 o
   1   8   3       21.30       21.09      0.59 o
   2   8   3      167.15      159.44      2.22 o
   3   8   3      210.08      200.85      3.37 o
   4   8   3       15.11       14.85      0.85 o
   5   8   3       11.29       12.82      0.93 o
   6   8   3        0.38        1.54      0.76 o
  -5   9   3        1.85        1.43      0.67 o
  -4   9   3        1.18        1.04      0.53 o
  -3   9   3       35.25       36.99      0.97 o
  -2   9   3        1.60        2.72      1.50 o
  -1   9   3      111.11      102.74      5.17 o
   0   9   3        6.38        4.57      0.33 o
   1   9   3       24.03       21.05      0.71 o
   2   9   3       97.50       96.16      1.45 o
   3   9   3        0.06       -0.34      0.34 o
   4   9   3       15.20       12.89      1.39 o
   5   9   3        1.09        1.66      0.60 o
  -5  10   3        0.41       -0.60      0.60 o
  -4  10   3        0.60       -0.22      0.47 o
  -3  10   3        9.11        6.45      0.45 o
  -2  10   3        0.17        2.04      1.50 o
  -1  10   3        0.17        0.54      1.22 o
   0  10   3        9.21        7.03      0.40 o
   1  10   3      206.13      193.85      3.58 o
   2  10   3       14.68       11.20      0.86 o
   3  10   3       11.45       10.94      0.76 o
   4  10   3        4.99        2.99      0.60 o
   5  10   3        6.82        8.33      1.51 o
  -4  11   3       10.74       12.90      0.93 o
  -3  11   3        5.72        3.07      0.39 o
  -2  11   3       67.97       59.20      4.22 o
  -1  11   3        9.24       12.52      2.31 o
   0  11   3       10.06       11.79      0.53 o
   1  11   3       41.40       38.54      1.18 o
   2  11   3        7.72        7.97      0.82 o
   3  11   3        1.38        0.73      0.53 o
   4  11   3       17.80       13.90      1.06 o
  -3  12   3        4.07        6.33      0.43 o
  -2  12   3        8.24        9.12      2.31 o
  -1  12   3        3.46        4.19      0.52 o
   0  12   3       39.21       38.58      1.14 o
   1  12   3       23.37       26.45      1.20 o
   2  12   3       20.90       23.95      1.51 o
   3  12   3       13.84       17.87      1.25 o
   4  12   3        9.35        8.92      1.36 o
  -2  13   3        0.78       -1.50      1.50 o
  -1  13   3        6.81        6.46      0.55 o
   0  13   3        0.48        0.28      0.31 o
   1  13   3        0.79        0.51      0.49 o
   2  13   3       10.73        9.39      0.96 o
   3  13   3       10.60        9.57      1.58 o
  -1  14   3        2.61        4.32      0.62 o
   0  14   3        0.55        0.10      0.95 o
   1  14   3        0.21        1.45      0.53 o
  -1 -12   4        2.15        1.95      0.75 o
   0 -12   4        4.93        5.33      0.83 o
   1 -12   4        4.07        3.94      0.76 o
  -3 -11   4       66.82       77.22      2.03 o
  -2 -11   4        8.89        7.35      0.80 o
  -1 -11   4       25.12       27.54      1.48 o
   0 -11   4       63.51       68.27      2.20 o
   1 -11   4       11.09        8.28      0.87 o
   2 -11   4        1.11        0.87      0.54 o
   3 -11   4       27.51       31.86      1.54 o
  -4 -10   4        2.44        2.45      0.70 o
  -3 -10   4        1.45        2.68      0.71 o
  -2 -10   4        1.35        0.41      0.38 o
  -1 -10   4        1.86        1.03      0.46 o
   0 -10   4        4.08        3.81      0.68 o
   1 -10   4      128.50      115.75      2.95 o
   2 -10   4        5.11        5.68      0.75 o
   3 -10   4       41.75       45.35      1.75 o
   4 -10   4        1.30        1.60      0.67 o
  -4  -9   4       21.19       22.36      1.28 o
  -3  -9   4        4.28        3.89      0.59 o
  -2  -9   4       17.04       19.56      0.86 o
  -1  -9   4       25.96       29.06      0.68 o
   0  -9   4      122.19      107.17      2.99 o
   1  -9   4       21.51       21.49      1.10 o
   2  -9   4       47.54       61.07      1.89 o
   3  -9   4        2.84        1.52      0.57 o
   4  -9   4        4.43        5.60      0.80 o
  -5  -8   4        3.17        2.98      0.80 o
  -4  -8   4        0.05       -0.27      0.56 o
  -3  -8   4        4.41        4.26      0.59 o
  -2  -8   4        3.38        3.63      0.46 o
  -1  -8   4      418.74      413.03      5.18 o
   0  -8   4      130.53      124.88      2.19 o
   1  -8   4        9.80       14.09      0.77 o
   2  -8   4       64.03       60.82      1.54 o
   3  -8   4        9.30        9.48      0.86 o
   4  -8   4       61.39       71.97      2.27 o
   5  -8   4        8.16       10.05      1.10 o
  -5  -7   4       49.75       50.41      1.59 o
  -4  -7   4       40.99       37.81      1.25 o
  -3  -7   4       14.36       13.05      0.66 o
  -2  -7   4       61.57       58.42      1.22 o
  -1  -7   4      181.58      179.19      2.17 o
   0  -7   4      196.90      188.16      2.48 o
   1  -7   4       15.41       19.04      0.61 o
   2  -7   4        8.12       10.92      0.76 o
   3  -7   4       20.70       23.97      2.12 o
   4  -7   4       31.91       38.95      1.58 o
   5  -7   4        8.52        9.90      1.03 o
  -5  -6   4       22.21       26.99      1.91 o
  -4  -6   4        0.68        0.07      0.39 o
  -3  -6   4       29.31       25.68      0.84 o
  -2  -6   4      192.41      179.53      2.36 o
  -1  -6   4      407.12      393.94      4.37 o
   0  -6   4        1.21        1.41      0.25 o
   1  -6   4      435.26      423.76      5.15 o
   2  -6   4      561.10      572.61      9.56 o
   3  -6   4        0.93        1.14      0.43 o
   4  -6   4        0.37        0.32      0.51 o
   5  -6   4       42.26       49.67      2.66 o
   6  -6   4        0.27        0.51      0.75 o
  -6  -5   4        3.35        1.56      0.74 o
  -5  -5   4        3.55        5.00      0.61 o
  -4  -5   4      235.43      238.27      3.67 o
  -3  -5   4      232.28      219.81      3.30 o
  -2  -5   4       78.86       76.37      1.21 o
  -1  -5   4        1.98        3.72      0.30 o
   0  -5   4      428.10      431.58      5.75 o
   1  -5   4        9.51       13.94      0.53 o
   2  -5   4        4.73       10.20      0.64 o
   3  -5   4      715.12      701.83     10.28 o
   4  -5   4       23.79       15.87      0.99 o
   5  -5   4       35.58       35.34      1.27 o
   6  -5   4        2.80        1.19      0.54 o
  -6  -4   4       25.93       27.60      2.40 o
  -5  -4   4        6.87        7.67      0.93 o
  -4  -4   4       38.80       35.75      0.91 o
  -3  -4   4        0.16       -0.17      0.23 o
  -2  -4   4      344.98      368.20      4.68 o
  -1  -4   4      178.97      207.12      2.48 o
   0  -4   4       82.13      106.62      1.50 o
   1  -4   4      293.56      282.06      3.87 o
   2  -4   4      301.92      317.94      4.92 o
   3  -4   4      180.44      179.22      2.67 o
   4  -4   4       89.76       90.89      1.85 o
   5  -4   4        4.13        2.62      0.55 o
   6  -4   4        0.36        0.51      0.53 o
  -6  -3   4       44.70       44.25      1.62 o
  -5  -3   4       66.03       71.44      1.80 o
  -4  -3   4        0.74        1.66      0.38 o
  -3  -3   4      267.56      270.20      3.18 o
  -2  -3   4       36.63       38.52      0.74 o
  -1  -3   4       85.25       75.73      1.09 o
   0  -3   4        4.86        4.64      0.21 o
   1  -3   4      765.75      767.08     10.02 o
   2  -3   4      208.49      195.05      4.27 o
   3  -3   4      280.86      329.28      4.58 o
   4  -3   4      350.90      345.75      4.91 o
   5  -3   4       38.03       46.46      1.34 o
   6  -3   4       12.88       12.96      0.98 o
  -6  -2   4        8.96        8.65      0.83 o
  -5  -2   4       80.93       79.96      1.73 o
  -4  -2   4        9.26        7.51      0.52 o
  -3  -2   4      154.02      150.64      2.20 o
  -2  -2   4       18.92       23.59      0.52 o
  -1  -2   4        3.19        0.57      0.17 o
   0  -2   4     1098.45     1132.09     15.65 o
   1  -2   4        1.01        2.32      0.30 o
   2  -2   4      605.53      645.39      7.71 o
   3  -2   4       23.65       24.65      0.58 o
   4  -2   4       17.21       15.83      0.63 o
   5  -2   4       12.00       10.52      0.64 o
   6  -2   4        9.98       11.82      0.77 o
  -6  -1   4       16.69       20.74      1.04 o
  -5  -1   4      146.03      139.49      2.49 o
  -4  -1   4       35.76       39.20      0.98 o
  -3  -1   4      176.94      178.03      2.51 o
  -2  -1   4       31.98       34.75      0.67 o
  -1  -1   4       63.70       52.97      1.27 o
   0  -1   4      213.59      204.09      2.77 o
   1  -1   4     1946.00     1997.69     31.09 o
   2  -1   4       28.38       25.99      0.58 o
   3  -1   4      354.72      352.20      5.35 o
   4  -1   4      259.40      255.58      3.43 o
   5  -1   4        0.12        1.22      0.36 o
   6  -1   4       14.63       13.93      0.83 o
   7  -1   4        2.74        2.89      0.68 o
  -6   0   4       22.53       21.48      1.71 o
  -5   0   4       13.90       13.15      0.77 o
  -4   0   4        1.03        1.76      0.38 o
  -3   0   4       32.44       40.66      0.87 o
  -2   0   4     1242.49     1301.72     16.75 o
  -1   0   4       99.35      106.27      2.91 o
   0   0   4      342.39      351.39      4.64 o
   1   0   4       99.92      102.45      1.69 o
   2   0   4        7.41        8.20      0.33 o
   3   0   4      481.60      475.09      5.85 o
   4   0   4        3.50        4.19      0.40 o
   5   0   4      220.93      223.39      3.21 o
   6   0   4        3.51        1.55      0.51 o
   7   0   4       11.61       12.67      1.00 o
  -6   1   4        0.02       -0.63      0.63 o
  -5   1   4      176.84      175.89      3.21 o
  -4   1   4       24.71       19.76      0.79 o
  -3   1   4       88.44       80.58      1.45 o
  -2   1   4      202.48      202.50      2.87 o
  -1   1   4       57.46       56.02      1.31 o
   0   1   4     3434.66     3556.07     41.85 o
   1   1   4      897.04      926.43     13.06 o
   2   1   4       22.24       19.96      0.61 o
   3   1   4       37.29       29.25      0.70 o
   4   1   4      115.98      121.59      1.91 o
   5   1   4       23.67       22.26      0.91 o
   6   1   4        4.39        3.22      0.56 o
   7   1   4       11.20       13.30      1.16 o
  -6   2   4        1.53        1.52      0.70 o
  -5   2   4       80.72       74.42      2.04 o
  -4   2   4      294.23      296.00      3.96 o
  -3   2   4      263.57      305.82      3.69 o
  -2   2   4       17.11        9.46      0.32 o
  -1   2   4      226.27      243.33      2.68 o
   0   2   4     1424.70     1520.88     18.35 o
   1   2   4       41.79       39.62      0.68 o
   2   2   4     1301.70     1334.54     17.07 o
   3   2   4        8.64        7.60      0.42 o
   4   2   4      199.49      213.72      3.00 o
   5   2   4        7.80        7.03      0.56 o
   6   2   4      124.93      121.07      2.38 o
   7   2   4        0.06       -0.68      0.68 o
  -6   3   4        4.17        5.44      1.38 o
  -5   3   4       77.58       75.81      2.01 o
  -4   3   4        0.32        0.10      0.32 o
  -3   3   4       50.51       65.19      1.12 o
  -2   3   4       95.21      130.05      2.56 o
  -1   3   4       34.97       35.89      0.59 o
   0   3   4      736.57      696.97     13.36 o
   1   3   4      213.28      220.54      2.60 o
   2   3   4     1526.61     1549.25     18.34 o
   3   3   4       27.62       28.82      0.79 o
   4   3   4        1.18        4.26      0.53 o
   5   3   4       56.68       55.59      1.29 o
   6   3   4        0.48       -0.16      0.74 o
   7   3   4       10.30       11.95      1.16 o
  -6   4   4        7.26        6.21      0.98 o
  -5   4   4        1.36        4.27      0.68 o
  -4   4   4      148.53      165.80      3.58 o
  -3   4   4       36.34       40.76      0.80 o
  -2   4   4      161.77      160.10      1.99 o
  -1   4   4      181.16      181.51      2.36 o
   0   4   4      462.22      474.39      5.62 o
   1   4   4      442.14      464.64      5.23 o
   2   4   4       65.94       59.65      1.10 o
   3   4   4      463.17      473.08      5.91 o
   4   4   4      145.27      157.68      2.39 o
   5   4   4      103.25      103.01      1.90 o
   6   4   4        8.93        8.16      0.82 o
  -6   5   4       17.53       21.74      1.53 o
  -5   5   4        0.02       -0.24      0.52 o
  -4   5   4       36.99       33.36      0.95 o
  -3   5   4       33.45       38.08      0.81 o
  -2   5   4       78.21       77.16      1.16 o
  -1   5   4       21.55       28.51      0.51 o
   0   5   4        0.91        1.63      0.18 o
   1   5   4      240.39      232.52      3.16 o
   2   5   4      163.30      176.15      2.21 o
   3   5   4       67.15       56.16      1.50 o
   4   5   4      208.46      197.13      2.88 o
   5   5   4       72.04       70.40      1.64 o
   6   5   4        0.00        0.78      0.57 o
  -6   6   4        6.95        9.30      1.14 o
  -5   6   4       11.33        9.31      0.83 o
  -4   6   4        2.99        3.16      0.53 o
  -3   6   4        0.28        0.47      0.25 o
  -2   6   4       81.86       95.38      1.54 o
  -1   6   4       35.86       34.86      0.54 o
   0   6   4      198.61      209.90      2.86 o
   1   6   4      136.61      143.74      2.03 o
   2   6   4       21.90       26.50      0.62 o
   3   6   4      150.87      149.70      2.07 o
   4   6   4       26.65       31.21      1.01 o
   5   6   4       36.42       33.97      1.18 o
   6   6   4        8.50        9.82      1.00 o
  -6   7   4        6.95        9.06      1.33 o
  -5   7   4       16.24       11.33      0.90 o
  -4   7   4        1.87        2.46      0.53 o
  -3   7   4        6.49        3.99      0.35 o
  -2   7   4       37.26       49.17      0.81 o
  -1   7   4       28.85       27.18      0.77 o
   0   7   4      166.43      184.43      2.55 o
   1   7   4      282.71      291.77      4.27 o
   2   7   4      122.63      128.20      1.98 o
   3   7   4       35.04       29.48      0.87 o
   4   7   4      216.02      208.20      3.28 o
   5   7   4        0.00        0.25      0.52 o
   6   7   4        6.92        5.12      0.87 o
  -5   8   4       15.15       12.32      0.93 o
  -4   8   4       14.01       20.65      1.27 o
  -3   8   4       66.58       66.75      1.34 o
  -2   8   4       18.70       16.16      0.45 o
  -1   8   4      172.27      180.85      4.90 o
   0   8   4       55.26       66.27      1.12 o
   1   8   4       38.62       39.82      1.11 o
   2   8   4      259.62      277.77      3.86 o
   3   8   4      134.42      116.67      2.37 o
   4   8   4       12.81       11.10      0.77 o
   5   8   4        5.13        4.88      0.69 o
   6   8   4        0.57        1.72      0.74 o
  -5   9   4        0.31        0.54      0.63 o
  -4   9   4        3.22        2.11      0.49 o
  -3   9   4       15.51       13.52      0.61 o
  -2   9   4        3.12        2.17      0.27 o
  -1   9   4        0.05       -0.09      1.57 o
   0   9   4        1.08        0.75      0.16 o
   1   9   4       59.53       61.99      1.36 o
   2   9   4      212.15      203.00      2.90 o
   3   9   4       97.37       94.91      1.95 o
   4   9   4        0.32        0.92      0.49 o
   5   9   4        1.83        2.53      0.72 o
  -5  10   4        0.37        2.14      0.71 o
  -4  10   4        8.68        9.40      0.80 o
  -3  10   4       24.77       20.92      0.69 o
  -2  10   4       38.96       31.47      0.76 o
  -1  10   4        8.18        9.39      2.04 o
   0  10   4       14.00       14.61      0.55 o
   1  10   4       34.25       30.28      1.07 o
   2  10   4        1.37        1.69      0.62 o
   3  10   4       24.95       23.75      1.06 o
   4  10   4        0.00        0.05      0.49 o
   5  10   4        6.03        9.21      0.96 o
  -4  11   4        0.00        0.15      0.49 o
  -3  11   4        4.16        3.81      0.38 o
  -2  11   4       10.98       13.07      2.31 o
  -1  11   4       10.11       12.79      2.31 o
   0  11   4       27.22       30.41      0.96 o
   1  11   4       76.71       76.67      1.96 o
   2  11   4        3.10        3.11      0.63 o
   3  11   4        2.13        2.15      0.42 o
   4  11   4        4.62        5.23      1.10 o
  -3  12   4        2.49        1.04      0.31 o
  -2  12   4       23.77       22.05      3.13 o
  -1  12   4        1.85        0.36      0.61 o
   0  12   4        0.08        0.15      0.31 o
   1  12   4        1.18        2.31      0.58 o
   2  12   4        0.77       -0.46      0.51 o
   3  12   4       10.14       15.99      1.21 o
   4  12   4        7.40        7.33      0.75 o
  -2  13   4        0.85        1.09      1.77 o
  -1  13   4        3.49        5.56      0.31 o
   0  13   4        0.01        0.05      0.45 o
   1  13   4        2.59        1.74      0.62 o
   2  13   4        3.89        4.12      0.75 o
   3  13   4        1.98        2.98      0.81 o
  -1  14   4        4.25        5.04      0.48 o
   0  14   4        1.07        0.94      0.51 o
   1  14   4        0.26       -0.12      0.48 o
  -2 -11   5       11.54       12.45      1.30 o
  -1 -11   5       18.26       18.66      1.33 o
   0 -11   5        3.29        3.82      0.73 o
   1 -11   5        0.10       -0.06      0.56 o
   2 -11   5        1.55        2.60      0.68 o
  -3 -10   5       27.07       28.13      1.32 o
  -2 -10   5        7.29       10.51      0.76 o
  -1 -10   5       40.87       44.82      2.03 o
   0 -10   5       17.40       17.04      1.31 o
   1 -10   5       29.74       42.65      1.69 o
   2 -10   5       12.87       14.22      1.06 o
   3 -10   5        9.76        6.41      0.89 o
  -4  -9   5        4.12        5.55      0.81 o
  -3  -9   5        1.26        1.23      0.53 o
  -2  -9   5       41.60       38.12      1.19 o
  -1  -9   5       77.86       80.12      1.65 o
   0  -9   5        6.40        8.07      0.86 o
   1  -9   5       14.72       16.49      1.34 o
   2  -9   5       50.99       36.40      1.51 o
   3  -9   5       25.27       18.75      1.98 o
   4  -9   5        1.20        1.37      0.65 o
  -4  -8   5        4.36        3.70      0.71 o
  -3  -8   5        0.25        0.25      0.41 o
  -2  -8   5       49.19       54.05      1.50 o
  -1  -8   5      149.42      139.33      2.23 o
   0  -8   5       70.78       67.94      1.25 o
   1  -8   5       41.50       43.14      1.53 o
   2  -8   5       34.30       28.45      1.29 o
   3  -8   5       16.71       14.21      1.03 o
   4  -8   5        4.91        6.64      0.86 o
  -5  -7   5       14.37       17.92      1.33 o
  -4  -7   5       11.43       11.03      0.81 o
  -3  -7   5        4.06        4.40      0.47 o
  -2  -7   5      187.51      187.56      2.89 o
  -1  -7   5       18.25       15.69      0.66 o
   0  -7   5       83.35       81.75      1.29 o
   1  -7   5       47.21       34.61      0.83 o
   2  -7   5        0.05       -0.13      0.37 o
   3  -7   5      164.15      166.48      3.95 o
   4  -7   5       31.13       27.30      1.44 o
   5  -7   5        1.01        1.73      0.77 o
  -5  -6   5       20.11       20.03      1.13 o
  -4  -6   5       56.09       54.81      2.04 o
  -3  -6   5      281.76      268.14      3.98 o
  -2  -6   5        2.38        2.47      0.38 o
  -1  -6   5       31.28       25.15      0.59 o
   0  -6   5       78.85       82.65      1.30 o
   1  -6   5      126.33      105.31      1.69 o
   2  -6   5      127.49      129.89      2.81 o
   3  -6   5      141.40      113.29      2.33 o
   4  -6   5       25.31       25.96      0.98 o
   5  -6   5       25.79       27.39      1.52 o
  -6  -5   5        1.49        2.03      0.80 o
  -5  -5   5        1.21        1.05      0.50 o
  -4  -5   5        0.59        0.74      0.41 o
  -3  -5   5      167.82      177.96      2.79 o
  -2  -5   5      214.45      208.85      2.70 o
  -1  -5   5      301.08      289.25      3.31 o
   0  -5   5      126.97      136.44      1.90 o
   1  -5   5      578.40      586.13      7.79 o
   2  -5   5       45.73       51.11      1.30 o
   3  -5   5       17.17       12.22      0.63 o
   4  -5   5        3.90        2.77      0.48 o
   5  -5   5        0.19        0.63      0.57 o
   6  -5   5        1.75        0.85      0.73 o
  -6  -4   5       19.06       20.16      1.31 o
  -5  -4   5        6.90        6.20      0.70 o
  -4  -4   5      307.25      311.53      4.62 o
  -3  -4   5       63.32       59.24      1.09 o
  -2  -4   5        0.94        0.07      0.20 o
  -1  -4   5      338.82      363.23      4.06 o
   0  -4   5      155.67      141.32      2.00 o
   1  -4   5        8.17        9.47      0.49 o
   2  -4   5        0.33        0.39      0.28 o
   3  -4   5      602.23      564.79      7.63 o
   4  -4   5       21.86       20.02      0.90 o
   5  -4   5       20.15       19.37      1.09 o
   6  -4   5        0.43       -0.39      0.57 o
  -6  -3   5       24.26       26.45      1.34 o
  -5  -3   5       27.19       26.90      1.24 o
  -4  -3   5      108.40      111.60      1.78 o
  -3  -3   5      172.04      188.77      2.50 o
  -2  -3   5       50.89       42.54      0.87 o
  -1  -3   5        7.78        3.76      0.30 o
   0  -3   5      505.21      474.80      6.20 o
   1  -3   5      450.63      498.08      9.49 o
   2  -3   5      194.70      197.05      3.10 o
   3  -3   5       33.95       34.01      1.21 o
   4  -3   5       61.84       56.72      1.43 o
   5  -3   5        0.09        0.41      0.44 o
   6  -3   5        6.98        5.48      0.75 o
  -6  -2   5       69.28       69.01      3.70 o
  -5  -2   5        5.80        7.27      0.65 o
  -4  -2   5       15.09       14.74      0.70 o
  -3  -2   5       15.09       14.07      0.46 o
  -2  -2   5     1059.60     1028.11     13.28 o
  -1  -2   5      556.27      601.72      8.70 o
   0  -2   5      567.56      583.88      9.16 o
   1  -2   5     1252.31     1352.94     17.92 o
   2  -2   5       17.58       10.91      0.48 o
   3  -2   5      598.77      582.36      6.64 o
   4  -2   5        9.54        8.36      0.49 o
   5  -2   5        0.43        0.70      0.39 o
   6  -2   5       56.66       60.26      1.51 o
  -6  -1   5       22.22       22.30      3.75 o
  -5  -1   5      264.28      259.82      4.04 o
  -4  -1   5       42.14       48.34      1.10 o
  -3  -1   5       72.23       75.19      1.57 o
  -2  -1   5      457.25      467.27      5.42 o
  -1  -1   5      554.08      674.74     10.82 o
   0  -1   5        0.09       -0.03      0.15 o
   1  -1   5       14.75       12.17      0.47 o
   2  -1   5      430.78      451.87      5.95 o
   3  -1   5      179.79      164.51      2.31 o
   4  -1   5        5.57        5.72      0.44 o
   5  -1   5       65.75       58.93      1.29 o
   6  -1   5        4.22        4.54      0.58 o
  -6   0   5        0.65        0.91      1.01 o
  -5   0   5        1.15        1.02      0.51 o
  -4   0   5       74.72       64.59      1.49 o
  -3   0   5      257.03      242.38      3.56 o
  -2   0   5      346.23      374.51      4.74 o
  -1   0   5      519.16      558.40      8.98 o
   0   0   5      203.72      168.34      2.94 o
   1   0   5     3242.54     3223.14     44.88 o
   2   0   5      215.86      237.91      3.30 o
   3   0   5       63.28       76.91      1.33 o
   4   0   5       36.92       31.12      0.92 o
   5   0   5       14.32       14.13      0.76 o
   6   0   5       12.92       15.57      0.87 o
  -6   1   5       25.95       24.41      1.43 o
  -5   1   5        0.82        0.11      0.46 o
  -4   1   5        1.28        0.40      0.33 o
  -3   1   5       45.40       38.56      0.95 o
  -2   1   5      992.18     1043.18     12.52 o
  -1   1   5      891.81      895.18     11.58 o
   0   1   5     2292.57     2482.52     34.52 o
   1   1   5      193.97      175.39      3.06 o
   2   1   5     1499.13     1484.82     18.99 o
   3   1   5        2.85        3.52      0.34 o
   4   1   5        1.57        2.35      0.38 o
   5   1   5      200.61      187.22      3.06 o
   6   1   5       14.15       14.51      0.80 o
   7   1   5        0.01       -0.38      0.66 o
  -6   2   5        2.45        1.73      0.75 o
  -5   2   5       46.19       42.15      1.49 o
  -4   2   5      151.37      157.47      2.82 o
  -3   2   5       83.27       92.19      1.81 o
  -2   2   5        0.10        3.15      0.25 o
  -1   2   5      555.87      654.69      7.37 o
   0   2   5     2420.94     2393.74     39.83 o
   1   2   5     1343.69     1440.60     20.20 o
   2   2   5       12.77       18.59      0.65 o
   3   2   5       21.31       20.05      0.64 o
   4   2   5        0.19       -0.30      0.30 o
   5   2   5        2.84        1.96      0.48 o
   6   2   5       18.07       22.41      1.07 o
   7   2   5        1.80        1.56      0.80 o
  -6   3   5        1.57        1.90      0.81 o
  -5   3   5       72.62       80.24      2.10 o
  -4   3   5      386.13      366.81      5.68 o
  -3   3   5        0.91        0.29      0.25 o
  -2   3   5      241.65      212.86      3.34 o
  -1   3   5      713.20      760.00      9.45 o
   0   3   5      833.22      881.29     10.44 o
   1   3   5      380.19      418.08      5.52 o
   2   3   5       75.75       62.41      1.06 o
   3   3   5      149.98      136.94      2.03 o
   4   3   5       38.66       34.07      1.38 o
   5   3   5      328.65      325.13      4.47 o
   6   3   5        2.14        3.00      0.87 o
  -6   4   5        7.66        6.63      1.05 o
  -5   4   5       21.05       20.09      1.13 o
  -4   4   5      295.05      289.95      5.22 o
  -3   4   5      589.86      591.47      7.86 o
  -2   4   5      321.37      295.05      4.54 o
  -1   4   5      273.04      297.61      3.23 o
   0   4   5      179.08      174.49      2.89 o
   1   4   5      114.84      109.48      1.42 o
   2   4   5        4.98        3.49      0.33 o
   3   4   5       19.16       28.18      0.80 o
   4   4   5       11.92        9.57      0.57 o
   5   4   5        1.45        0.14      0.50 o
   6   4   5        4.19        2.71      0.64 o
  -6   5   5        0.63        1.22      0.79 o
  -5   5   5       83.20       77.92      2.38 o
  -4   5   5       25.39       33.51      1.00 o
  -3   5   5        8.02        7.92      0.41 o
  -2   5   5        3.64        1.07      0.17 o
  -1   5   5      478.45      481.90      6.27 o
   0   5   5       91.82      110.02      1.57 o
   1   5   5      173.67      162.86      3.15 o
   2   5   5        2.54        6.69      0.37 o
   3   5   5      791.27      737.69      9.67 o
   4   5   5       25.87       29.10      1.30 o
   5   5   5        8.07        8.00      0.68 o
   6   5   5        1.68        0.21      0.89 o
  -6   6   5        4.56        7.89      1.05 o
  -5   6   5        8.63        7.08      0.89 o
  -4   6   5       11.08        9.25      0.74 o
  -3   6   5        4.80        5.51      0.37 o
  -2   6   5       84.14       74.38      1.16 o
  -1   6   5       34.55       36.62      0.67 o
   0   6   5       84.74       95.53      1.55 o
   1   6   5      191.21      164.47      2.13 o
   2   6   5        7.32        8.21      0.39 o
   3   6   5      104.96      111.26      1.66 o
   4   6   5      248.42      245.22      3.73 o
   5   6   5       35.88       43.44      1.30 o
   6   6   5        8.81        7.32      0.92 o
  -6   7   5        2.34        1.69      0.86 o
  -5   7   5        5.02        5.39      0.75 o
  -4   7   5      118.67      128.86      2.75 o
  -3   7   5       92.86       79.33      1.57 o
  -2   7   5       40.08       36.87      0.71 o
  -1   7   5       11.83       16.14      0.39 o
   0   7   5       51.19       56.51      1.02 o
   1   7   5        4.66        6.03      0.32 o
   2   7   5      177.12      169.47      2.52 o
   3   7   5       25.10       28.08      0.94 o
   4   7   5       16.67       13.91      0.81 o
   5   7   5       13.29       13.26      0.94 o
   6   7   5        0.34        0.05      0.68 o
  -5   8   5        0.00        0.19      0.59 o
  -4   8   5        0.00        0.03      0.43 o
  -3   8   5       11.34       13.50      0.62 o
  -2   8   5       95.92       98.68      1.55 o
  -1   8   5        5.82        7.12      0.31 o
   0   8   5      259.79      258.81      3.82 o
   1   8   5        0.32        0.54      0.27 o
   2   8   5        1.52        1.50      0.31 o
   3   8   5       68.21       66.81      1.54 o
   4   8   5        0.03        0.29      0.47 o
   5   8   5       14.36       12.81      0.95 o
   6   8   5       14.64       15.48      1.27 o
  -5   9   5       10.94       11.68      0.93 o
  -4   9   5        1.07        0.48      0.65 o
  -3   9   5       16.86       19.14      0.78 o
  -2   9   5       26.39       18.47      0.72 o
  -1   9   5      130.59      142.64      3.26 o
   0   9   5        7.01        4.74      0.32 o
   1   9   5       21.67       21.59      0.68 o
   2   9   5       51.53       50.51      1.00 o
   3   9   5        3.20        2.48      0.46 o
   4   9   5       29.59       25.00      1.11 o
   5   9   5        0.08       -0.52      0.52 o
  -4  10   5        1.84        1.77      0.52 o
  -3  10   5        3.88        6.97      0.47 o
  -2  10   5       30.46       34.36      1.00 o
  -1  10   5        5.94        6.74      0.31 o
   0  10   5       16.35       14.57      0.68 o
   1  10   5      119.40      119.91      2.67 o
   2  10   5       32.15       32.18      2.93 o
   3  10   5       75.74       74.60      1.86 o
   4  10   5        2.47        3.52      0.65 o
   5  10   5        1.10        0.56      0.66 o
  -4  11   5        0.20        0.63      0.54 o
  -3  11   5        0.57       -0.52      0.59 o
  -2  11   5       10.08        9.02      0.50 o
  -1  11   5        0.79        1.59      0.31 o
   0  11   5        6.14        8.13      0.94 o
   1  11   5        8.35        9.31      0.98 o
   2  11   5       11.57       13.27      1.15 o
   3  11   5       11.45        9.01      0.62 o
   4  11   5        2.79        2.78      0.62 o
  -3  12   5        8.45       11.22      0.81 o
  -2  12   5        7.65        8.71      2.18 o
  -1  12   5       11.33       11.79      0.51 o
   0  12   5       10.92       10.11      0.60 o
   1  12   5        0.50        0.27      0.48 o
   2  12   5       33.27       31.21      1.64 o
   3  12   5        9.62       10.78      1.07 o
   4  12   5        0.87        1.67      0.64 o
  -2  13   5        1.54        0.54      1.77 o
  -1  13   5        0.00       -0.16      0.20 o
   0  13   5       26.21       32.62      1.68 o
   1  13   5        0.58        0.99      0.52 o
   2  13   5        1.32        0.87      0.60 o
   3  13   5        6.07        6.56      0.95 o
  -1  14   5        1.32        0.14      1.09 o
   0  14   5        1.23        1.46      0.52 o
   1  14   5        9.55       10.89      1.06 o
  -1 -11   6        4.12        3.70      0.85 o
   0 -11   6        9.98       12.43      2.03 o
   1 -11   6        6.44        7.08      0.90 o
  -3 -10   6       83.16       86.10      2.30 o
  -2 -10   6        7.45        7.38      0.87 o
  -1 -10   6        5.88        6.28      0.91 o
   0 -10   6       31.07       32.40      2.15 o
   1 -10   6        4.03        3.30      0.74 o
   2 -10   6        0.12       -0.35      0.53 o
   3 -10   6       21.70       24.45      1.54 o
  -3  -9   6        2.16        0.89      0.58 o
  -2  -9   6       53.29       60.40      1.58 o
  -1  -9   6        0.21       -0.25      0.49 o
   0  -9   6        2.56        3.38      0.70 o
   1  -9   6       99.35      103.04      2.84 o
   2  -9   6       20.32       22.34      2.25 o
   3  -9   6       26.35       36.30      1.68 o
   4  -9   6        0.08        0.29      0.66 o
  -4  -8   6        9.62       13.33      1.08 o
  -3  -8   6        9.04        8.81      0.83 o
  -2  -8   6       39.67       37.20      1.16 o
  -1  -8   6       86.98       84.52      1.57 o
   0  -8   6       52.23       52.49      1.41 o
   1  -8   6       47.37       48.06      2.28 o
   2  -8   6       21.59       23.60      1.65 o
   3  -8   6        6.47       12.03      1.10 o
   4  -8   6       23.48       23.28      2.06 o
  -5  -7   6        1.79        2.38      0.74 o
  -4  -7   6       11.87       13.05      0.90 o
  -3  -7   6       53.16       56.59      1.46 o
  -2  -7   6      100.72       93.37      1.74 o
  -1  -7   6        1.26        2.79      0.37 o
   0  -7   6       34.37       35.12      0.93 o
   1  -7   6        0.64        1.54      0.45 o
   2  -7   6      208.36      211.62      3.34 o
   3  -7   6        7.31        7.79      1.10 o
   4  -7   6       48.09       39.95      1.75 o
   5  -7   6        7.09       10.57      1.16 o
  -5  -6   6       85.77       86.65      3.22 o
  -4  -6   6       76.94       76.52      1.88 o
  -3  -6   6       40.31       41.99      1.12 o
  -2  -6   6       34.68       32.83      1.01 o
  -1  -6   6       38.25       39.99      1.32 o
   0  -6   6      162.30      163.81      2.81 o
   1  -6   6       42.77       47.37      1.02 o
   2  -6   6        3.05        3.99      0.47 o
   3  -6   6       21.48       19.84      0.87 o
   4  -6   6        0.26        0.68      0.39 o
   5  -6   6        0.01        0.26      0.42 o
  -5  -5   6        0.01        0.75      0.56 o
  -4  -5   6      212.19      202.28      3.62 o
  -3  -5   6       16.49       15.96      0.75 o
  -2  -5   6       27.79       29.00      0.86 o
  -1  -5   6      124.41      131.18      1.83 o
   0  -5   6       89.20       89.92      1.83 o
   1  -5   6       53.80       49.94      1.07 o
   2  -5   6       89.01       87.46      1.74 o
   3  -5   6        0.52        0.55      0.37 o
   4  -5   6        3.62        6.41      0.66 o
   5  -5   6       91.81       87.40      2.26 o
  -6  -4   6       10.99       14.60      1.24 o
  -5  -4   6        3.53        3.65      0.65 o
  -4  -4   6       15.97       15.83      0.85 o
  -3  -4   6       82.26       71.74      1.34 o
  -2  -4   6        0.40        0.11      0.20 o
  -1  -4   6       91.49       85.12      1.30 o
   0  -4   6      311.26      314.52      4.02 o
   1  -4   6       75.13       70.76      1.63 o
   2  -4   6       41.22       33.30      0.94 o
   3  -4   6      258.13      275.85      4.98 o
   4  -4   6      370.44      365.47      5.80 o
   5  -4   6        2.57        3.58      0.63 o
   6  -4   6        6.31        6.36      0.83 o
  -6  -3   6        0.74        0.54      0.62 o
  -5  -3   6        0.36        0.22      0.66 o
  -4  -3   6        6.38        8.34      0.55 o
  -3  -3   6       69.87       80.45      1.42 o
  -2  -3   6      507.11      508.72      6.38 o
  -1  -3   6       26.56       22.64      1.05 o
   0  -3   6        1.58        0.15      0.18 o
   1  -3   6        0.32        0.27      0.23 o
   2  -3   6       38.63       29.55      0.83 o
   3  -3   6      169.55      190.44      3.97 o
   4  -3   6      171.08      163.97      2.99 o
   5  -3   6       25.85       18.17      1.01 o
   6  -3   6        5.41        4.85      0.79 o
  -6  -2   6       32.00       35.34      1.75 o
  -5  -2   6       12.25       10.76      0.77 o
  -4  -2   6        5.59        2.70      0.38 o
  -3  -2   6        7.66        7.74      0.42 o
  -2  -2   6        6.55        3.47      0.42 o
  -1  -2   6        5.97        7.86      0.52 o
   0  -2   6       12.88       13.47      0.45 o
   1  -2   6       15.29       27.78      1.28 o
   2  -2   6      112.98      105.11      1.53 o
   3  -2   6       48.65       48.55      0.93 o
   4  -2   6      495.40      506.23      6.84 o
   5  -2   6       36.74       35.15      1.50 o
   6  -2   6        3.25        3.34      0.66 o
  -6  -1   6        6.98        7.47      1.12 o
  -5  -1   6       50.32       51.50      1.58 o
  -4  -1   6       23.85       19.00      1.00 o
  -3  -1   6      154.81      148.73      2.25 o
  -2  -1   6       92.35       94.00      1.78 o
  -1  -1   6       42.68       40.80      1.14 o
   0  -1   6        0.82        1.05      0.37 o
   1  -1   6        8.12       22.69      0.68 o
   2  -1   6      153.17      130.26      2.36 o
   3  -1   6        0.05        0.28      0.19 o
   4  -1   6        4.51        8.03      0.54 o
   5  -1   6      143.27      134.17      2.36 o
   6  -1   6       45.91       50.75      1.72 o
  -6   0   6       47.83       43.28      1.84 o
  -5   0   6        2.61        2.88      0.58 o
  -4   0   6       51.14       55.13      1.30 o
  -3   0   6        0.85        1.13      0.36 o
  -2   0   6       16.06       20.68      0.86 o
  -1   0   6      291.11      269.05      4.59 o
   0   0   6      322.38      331.94      5.53 o
   1   0   6      608.17      603.67      9.73 o
   2   0   6     1141.12     1186.20     16.79 o
   3   0   6      118.67      121.44      1.83 o
   4   0   6        2.72        2.85      0.39 o
   5   0   6       15.78       17.24      0.92 o
   6   0   6        3.34        3.48      0.56 o
  -6   1   6       11.48       12.20      1.12 o
  -5   1   6        0.03       -0.41      0.44 o
  -4   1   6       28.24       26.63      1.03 o
  -3   1   6      224.57      232.69      3.77 o
  -2   1   6      263.09      300.34      3.64 o
  -1   1   6       27.47       27.16      0.73 o
   0   1   6      353.59      369.53      6.07 o
   1   1   6       16.38        9.08      0.49 o
   2   1   6       20.50       20.71      0.76 o
   3   1   6      167.86      177.26      2.49 o
   4   1   6       29.87       34.60      0.91 o
   5   1   6       60.46       64.17      1.48 o
   6   1   6       66.66       63.80      1.76 o
  -6   2   6        0.48        1.17      0.68 o
  -5   2   6        3.16        2.77      0.86 o
  -4   2   6       10.91       12.42      0.76 o
  -3   2   6        0.47        0.44      0.28 o
  -2   2   6       10.02        4.82      0.30 o
  -1   2   6      100.85      126.45      2.31 o
   0   2   6      492.67      500.50      7.23 o
   1   2   6     1002.99     1034.44     14.65 o
   2   2   6       29.36       25.26      0.78 o
   3   2   6        0.29       -0.08      0.27 o
   4   2   6       34.19       36.12      1.09 o
   5   2   6       40.59       43.52      1.23 o
   6   2   6        9.29       10.43      0.87 o
  -6   3   6        0.43        0.01      0.77 o
  -5   3   6        3.17        4.02      0.67 o
  -4   3   6      330.58      329.11      5.20 o
  -3   3   6       45.41       43.20      0.92 o
  -2   3   6       44.59       36.82      0.85 o
  -1   3   6      131.10      127.61      1.65 o
   0   3   6      151.78      176.58      2.51 o
   1   3   6      145.95      159.21      2.56 o
   2   3   6       70.18       69.60      1.49 o
   3   3   6      122.47      124.42      1.89 o
   4   3   6       18.69       17.00      0.72 o
   5   3   6       76.27       74.69      2.26 o
   6   3   6       95.53       93.77      3.12 o
  -6   4   6        3.61        5.22      0.96 o
  -5   4   6       28.04       24.97      1.48 o
  -4   4   6       36.39       37.91      1.34 o
  -3   4   6      125.76      120.48      2.56 o
  -2   4   6        3.87        3.03      0.26 o
  -1   4   6        3.27        9.58      0.40 o
   0   4   6       59.04       50.03      0.88 o
   1   4   6       39.05       53.20      0.90 o
   2   4   6       64.28       60.77      1.29 o
   3   4   6        5.27        9.98      0.53 o
   4   4   6        1.84        2.28      0.57 o
   5   4   6        0.14       -0.07      0.44 o
   6   4   6        1.85        0.86      0.63 o
  -6   5   6       16.56       19.58      1.79 o
  -5   5   6        2.06        1.88      0.70 o
  -4   5   6      225.53      217.47      4.11 o
  -3   5   6      216.83      211.74      2.87 o
  -2   5   6        0.73        0.96      0.24 o
  -1   5   6       69.24       64.56      1.07 o
   0   5   6      342.96      361.18      4.58 o
   1   5   6       18.81       13.17      0.43 o
   2   5   6       42.56       40.82      0.96 o
   3   5   6       25.25       25.01      0.85 o
   4   5   6      317.55      329.77      4.80 o
   5   5   6        0.00       -0.41      0.41 o
   6   5   6        0.31        0.65      0.60 o
  -6   6   6        1.74        1.37      0.82 o
  -5   6   6       41.14       38.37      1.71 o
  -4   6   6        8.62       10.26      0.89 o
  -3   6   6      146.67      149.43      3.02 o
  -2   6   6       73.92       61.35      1.12 o
  -1   6   6        0.04        0.33      0.20 o
   0   6   6        0.24        0.81      0.16 o
   1   6   6       37.49       31.94      0.76 o
   2   6   6      127.90      134.29      2.00 o
   3   6   6        1.19       -0.16      0.35 o
   4   6   6       26.79       23.24      1.42 o
   5   6   6       14.55       14.88      0.88 o
   6   6   6        4.95        4.18      1.27 o
  -5   7   6        0.17        0.31      0.63 o
  -4   7   6        3.78        6.18      1.30 o
  -3   7   6        7.60        9.34      0.61 o
  -2   7   6       23.92       22.35      0.60 o
  -1   7   6       41.26       49.71      1.01 o
   0   7   6      203.56      206.54      3.15 o
   1   7   6       50.49       49.56      0.91 o
   2   7   6        8.48       11.01      0.53 o
   3   7   6        1.70        0.48      0.38 o
   4   7   6        1.68        0.66      0.43 o
   5   7   6       20.13       20.13      1.10 o
   6   7   6        1.94        2.50      0.81 o
  -5   8   6       28.59       31.78      1.56 o
  -4   8   6       15.02       12.71      0.97 o
  -3   8   6        0.62        1.05      0.35 o
  -2   8   6        3.51        4.01      0.32 o
  -1   8   6        8.09        8.25      0.61 o
   0   8   6        6.09        7.57      0.40 o
   1   8   6       46.03       47.06      1.17 o
   2   8   6       73.83       71.46      1.31 o
   3   8   6       31.06       30.90      1.49 o
   4   8   6       20.81       26.61      1.65 o
   5   8   6        0.51        0.82      0.67 o
  -5   9   6        0.00       -0.62      0.62 o
  -4   9   6       13.71       16.23      0.97 o
  -3   9   6       28.87       29.92      1.09 o
  -2   9   6      108.63      102.70      1.84 o
  -1   9   6       18.74       22.39      0.65 o
   0   9   6       10.93        9.02      0.75 o
   1   9   6       50.88       47.75      1.30 o
   2   9   6        0.24        0.24      0.27 o
   3   9   6       82.88       85.71      1.85 o
   4   9   6        3.57        2.63      0.53 o
   5   9   6        8.12        5.43      0.75 o
  -4  10   6        7.74        9.57      0.77 o
  -3  10   6        0.22        0.13      0.31 o
  -2  10   6       88.99      101.64      1.80 o
  -1  10   6       48.93       49.80      1.24 o
   0  10   6        0.11        0.16      0.34 o
   1  10   6       27.38       25.81      1.02 o
   2  10   6       54.44       56.54      2.38 o
   3  10   6       12.69       13.89      0.85 o
   4  10   6       11.96       12.27      0.94 o
   5  10   6        0.05       -0.56      0.56 o
  -4  11   6        1.76        1.74      0.52 o
  -3  11   6       13.26       11.92      0.59 o
  -2  11   6        6.27        3.85      0.38 o
  -1  11   6        0.33       -0.29      0.29 o
   0  11   6       60.71       56.74      2.72 o
   1  11   6       12.02       12.09      0.79 o
   2  11   6        4.05        3.62      0.77 o
   3  11   6       20.31       21.06      0.94 o
   4  11   6        0.29       -0.51      0.53 o
  -3  12   6        3.02        3.74      0.43 o
  -2  12   6        2.06        3.18      0.38 o
  -1  12   6        1.35        0.47      0.33 o
   0  12   6        0.03        0.14      0.41 o
   1  12   6       10.86        9.53      0.87 o
   2  12   6        0.24        0.68      0.67 o
   3  12   6        0.70        1.05      0.67 o
   4  12   6        6.25        5.09      0.70 o
  -2  13   6       10.98       14.51      0.85 o
  -1  13   6        0.24        0.82      0.48 o
   0  13   6       10.40        9.43      0.63 o
   1  13   6        0.51        0.33      0.52 o
   2  13   6        2.14        1.48      0.72 o
   3  13   6        9.27        7.94      1.03 o
  -1  14   6        9.77       11.18      0.55 o
   0  14   6        4.15        5.52      0.67 o
   1  14   6        0.11        0.14      0.58 o
  -2 -10   7       14.85       14.64      0.97 o
  -1 -10   7       10.22       10.40      0.92 o
   0 -10   7        0.35        1.24      0.67 o
   1 -10   7       16.99       16.66      1.42 o
   2 -10   7        0.84       -0.35      0.60 o
  -3  -9   7       82.10       88.34      2.35 o
  -2  -9   7        8.44        8.08      0.77 o
  -1  -9   7       68.36       71.92      2.63 o
   0  -9   7        0.27        1.63      0.35 o
   1  -9   7       56.58       54.45      1.98 o
   2  -9   7        2.15        3.70      0.81 o
   3  -9   7        0.04        0.92      0.67 o
  -4  -8   7        8.99        9.80      1.00 o
  -3  -8   7        0.02        0.05      0.53 o
  -2  -8   7       69.67       69.51      1.66 o
  -1  -8   7       65.47       63.43      1.55 o
   0  -8   7        3.62        3.80      0.55 o
   1  -8   7       30.58       25.82      0.96 o
   2  -8   7       57.03       69.49      2.28 o
   3  -8   7       34.98       31.16      1.60 o
   4  -8   7        0.04       -0.38      0.63 o
  -4  -7   7       16.39       19.46      1.09 o
  -3  -7   7        2.70        2.35      0.52 o
  -2  -7   7       54.25       55.90      1.30 o
  -1  -7   7       32.20       33.00      0.98 o
   0  -7   7      397.24      381.90      6.69 o
   1  -7   7        5.27        4.86      0.54 o
   2  -7   7        1.48        1.14      0.39 o
   3  -7   7        1.85        2.87      0.42 o
   4  -7   7       15.39       16.35      1.25 o
  -5  -6   7       16.69       19.36      1.55 o
  -4  -6   7       19.33       18.96      1.32 o
  -3  -6   7        5.70        5.72      0.63 o
  -2  -6   7       13.13       13.24      0.69 o
  -1  -6   7       11.93       13.52      0.67 o
   0  -6   7       84.79       75.92      1.85 o
   1  -6   7      149.86      151.98      3.03 o
   2  -6   7      252.65      246.65      4.53 o
   3  -6   7        0.22        0.31      0.39 o
   4  -6   7       77.09       89.72      2.52 o
   5  -6   7       17.48       21.48      1.57 o
  -5  -5   7       23.19       25.26      1.44 o
  -4  -5   7       13.37       11.37      0.84 o
  -3  -5   7       43.10       45.10      1.16 o
  -2  -5   7       94.67       85.68      1.62 o
  -1  -5   7       98.03       94.71      2.16 o
   0  -5   7       30.01       23.79      0.85 o
   1  -5   7       28.80       23.82      0.87 o
   2  -5   7        0.52        0.27      0.37 o
   3  -5   7        4.14        4.86      0.61 o
   4  -5   7        0.46        0.86      0.49 o
   5  -5   7        3.62        3.63      0.66 o
  -5  -4   7        3.40        1.81      0.62 o
  -4  -4   7       18.64       17.28      0.98 o
  -3  -4   7      280.73      285.49      4.23 o
  -2  -4   7       10.83        9.71      0.53 o
  -1  -4   7      481.46      482.40      7.28 o
   0  -4   7       35.93       49.39      1.18 o
   1  -4   7      289.70      303.32      4.77 o
   2  -4   7        5.86        6.20      0.46 o
   3  -4   7      129.36      148.35      3.08 o
   4  -4   7       16.79       25.85      1.07 o
   5  -4   7        0.22        0.01      0.55 o
   6  -4   7        0.52        0.59      0.63 o
  -6  -3   7        0.10        0.84      0.70 o
  -5  -3   7        0.02        0.96      0.63 o
  -4  -3   7        0.81        2.18      0.50 o
  -3  -3   7       33.91       35.01      1.26 o
  -2  -3   7       69.43       66.51      1.36 o
  -1  -3   7        8.63        4.11      0.73 o
   0  -3   7      192.30      178.30      2.93 o
   1  -3   7       30.00       24.92      0.61 o
   2  -3   7       75.37       77.14      1.84 o
   3  -3   7       98.59       90.99      2.04 o
   4  -3   7        4.35        3.95      0.55 o
   5  -3   7       18.50       19.75      1.19 o
   6  -3   7        0.07       -0.07      0.58 o
  -6  -2   7        1.96        2.52      0.95 o
  -5  -2   7       49.22       49.64      1.73 o
  -4  -2   7       63.61       70.80      1.57 o
  -3  -2   7       51.09       53.84      1.22 o
  -2  -2   7      369.70      341.28      5.31 o
  -1  -2   7       56.98       67.47      1.94 o
   0  -2   7      408.58      410.36      6.85 o
   1  -2   7        0.42        0.10      0.13 o
   2  -2   7      292.82      308.30      3.93 o
   3  -2   7        8.21        6.11      0.41 o
   4  -2   7       70.62       72.13      1.45 o
   5  -2   7        1.42        3.43      0.60 o
   6  -2   7        0.26       -0.14      0.55 o
  -6  -1   7        2.19        5.41      1.02 o
  -5  -1   7        3.00        2.19      0.55 o
  -4  -1   7       12.04       14.78      0.73 o
  -3  -1   7        4.15        3.86      0.47 o
  -2  -1   7        3.89        6.12      0.55 o
  -1  -1   7        3.43        0.75      0.30 o
   0  -1   7      283.43      249.97      4.35 o
   1  -1   7        7.48        6.12      0.61 o
   2  -1   7        3.50        5.01      0.49 o
   3  -1   7      455.28      452.86      6.68 o
   4  -1   7      298.49      300.92      5.31 o
   5  -1   7        6.24        6.38      0.64 o
   6  -1   7        6.40        6.36      0.78 o
  -6   0   7        1.60        1.64      0.77 o
  -5   0   7      276.84      275.07      6.88 o
  -4   0   7       15.66       14.22      0.75 o
  -3   0   7       38.39       31.41      0.99 o
  -2   0   7      129.38      147.74      2.91 o
  -1   0   7      153.23      127.64      2.47 o
   0   0   7        8.17       12.85      1.00 o
   1   0   7       90.04       78.18      1.68 o
   2   0   7      378.72      394.91      6.65 o
   3   0   7       16.07       14.24      0.58 o
   4   0   7       74.44       63.01      1.54 o
   5   0   7       78.81       85.52      1.78 o
   6   0   7       17.79       17.54      0.95 o
  -6   1   7        0.66        0.39      0.71 o
  -5   1   7        7.43        7.52      0.88 o
  -4   1   7       23.07       19.92      0.96 o
  -3   1   7        1.57        3.32      0.40 o
  -2   1   7       15.48       19.09      0.74 o
  -1   1   7     1417.75     1454.15     22.88 o
   0   1   7        0.14        1.42      0.32 o
   1   1   7     1122.72     1181.79     18.69 o
   2   1   7        0.42        0.26      0.53 o
   3   1   7       84.66       84.74      1.90 o
   4   1   7       38.23       37.79      0.97 o
   5   1   7        8.25        7.72      0.64 o
   6   1   7        0.79        0.80      0.59 o
  -6   2   7       30.43       34.37      2.10 o
  -5   2   7        6.61        3.54      0.70 o
  -4   2   7        7.54        8.35      0.72 o
  -3   2   7       88.14       80.38      1.42 o
  -2   2   7       78.33       73.37      1.25 o
  -1   2   7       58.90       62.37      1.41 o
   0   2   7       64.34       61.76      1.24 o
   1   2   7       32.53       29.97      0.88 o
   2   2   7     1279.45     1360.46     19.21 o
   3   2   7      264.93      279.72      3.73 o
   4   2   7        8.37        7.23      0.51 o
   5   2   7       91.36       91.54      1.90 o
   6   2   7        0.00        0.21      0.54 o
  -6   3   7        1.22        1.29      0.78 o
  -5   3   7        3.50        2.50      0.64 o
  -4   3   7        6.05        6.45      0.69 o
  -3   3   7      148.82      145.04      2.35 o
  -2   3   7      150.24      171.23      2.09 o
  -1   3   7      143.34      174.10      2.46 o
   0   3   7     2094.03     2187.53     30.56 o
   1   3   7      225.82      218.52      3.64 o
   2   3   7      313.84      314.49      4.83 o
   3   3   7      173.70      162.08      2.38 o
   4   3   7        9.99       11.73      0.63 o
   5   3   7       13.02       14.90      0.83 o
   6   3   7        9.47       11.09      0.94 o
  -6   4   7        0.02        0.21      0.73 o
  -5   4   7       10.73       10.73      1.07 o
  -4   4   7       48.07       46.40      1.44 o
  -3   4   7        2.65        2.89      0.40 o
  -2   4   7        5.95        4.35      0.33 o
  -1   4   7      174.02      200.98      3.13 o
   0   4   7        7.26        4.75      0.41 o
   1   4   7      424.95      455.79      6.09 o
   2   4   7       27.90       34.14      1.07 o
   3   4   7       10.95       11.79      0.64 o
   4   4   7      193.98      192.05      2.90 o
   5   4   7       58.46       60.10      1.53 o
   6   4   7       56.58       56.78      1.76 o
  -6   5   7       12.03        9.08      1.13 o
  -5   5   7        5.25        5.48      1.10 o
  -4   5   7        0.45        0.69      0.48 o
  -3   5   7      576.11      574.44      7.71 o
  -2   5   7      185.26      210.34      2.45 o
  -1   5   7        0.02        0.25      0.19 o
   0   5   7      224.56      240.21      3.68 o
   1   5   7      359.82      366.51      4.96 o
   2   5   7       10.55        7.30      0.45 o
   3   5   7       27.70       29.75      1.01 o
   4   5   7      129.02      125.94      2.27 o
   5   5   7        0.01       -0.43      0.45 o
   6   5   7       36.08       32.83      1.50 o
  -6   6   7        9.00        9.00      1.16 o
  -5   6   7        3.28        3.99      0.91 o
  -4   6   7        8.12        9.85      0.88 o
  -3   6   7      106.31       96.08      1.64 o
  -2   6   7       62.05       56.01      0.96 o
  -1   6   7      456.97      466.29      5.67 o
   0   6   7        0.83       -0.10      0.38 o
   1   6   7       19.68       23.44      0.80 o
   2   6   7       83.18       85.20      1.50 o
   3   6   7      385.90      385.90      5.94 o
   4   6   7        0.74       -0.06      0.39 o
   5   6   7        5.30        7.82      0.72 o
   6   6   7        1.68        1.84      0.79 o
  -5   7   7        1.31        3.61      0.81 o
  -4   7   7       65.91       60.51      1.96 o
  -3   7   7       24.20       19.01      0.90 o
  -2   7   7        3.17        4.25      0.35 o
  -1   7   7      195.04      196.64      3.08 o
   0   7   7       30.01       33.70      1.38 o
   1   7   7       29.25       31.37      0.73 o
   2   7   7        0.28       -0.06      0.23 o
   3   7   7      105.18      107.58      2.10 o
   4   7   7      190.16      181.47      3.31 o
   5   7   7       34.56       35.95      1.73 o
   6   7   7       22.44       27.38      1.62 o
  -5   8   7        3.01        4.21      0.83 o
  -4   8   7        1.30        1.24      0.55 o
  -3   8   7       62.09       70.49      1.67 o
  -2   8   7        3.76        3.72      0.41 o
  -1   8   7       58.98       51.10      1.19 o
   0   8   7       77.70       77.97      1.45 o
   1   8   7       11.66       11.99      0.46 o
   2   8   7      217.02      218.61      3.48 o
   3   8   7       15.64       11.85      0.79 o
   4   8   7        8.37        7.95      0.70 o
   5   8   7       12.39       15.17      1.26 o
  -5   9   7       26.68       27.38      1.53 o
  -4   9   7        0.37       -0.49      0.49 o
  -3   9   7        5.26        5.87      0.53 o
  -2   9   7       52.54       47.82      1.17 o
  -1   9   7       10.35       13.98      1.47 o
   0   9   7        0.04        0.34      0.28 o
   1   9   7       18.90       22.43      1.20 o
   2   9   7      153.63      153.02      3.33 o
   3   9   7       35.60       35.70      1.25 o
   4   9   7        1.97        2.83      0.58 o
   5   9   7        0.06       -0.53      0.53 o
  -4  10   7        0.19        1.39      0.55 o
  -3  10   7       38.65       35.10      1.07 o
  -2  10   7       10.66       13.32      0.63 o
  -1  10   7       28.62       24.02      0.86 o
   0  10   7       11.40       12.49      0.68 o
   1  10   7        6.97        8.01      0.95 o
   2  10   7        1.05        1.27      0.18 o
   3  10   7       10.46        8.30      0.90 o
   4  10   7        0.82        0.37      0.55 o
   5  10   7        0.02       -0.02      0.63 o
  -4  11   7        1.07        1.39      0.59 o
  -3  11   7        0.08        1.02      0.46 o
  -2  11   7        6.03        5.28      0.51 o
  -1  11   7        1.53        1.64      0.38 o
   0  11   7        6.63        6.94      1.22 o
   1  11   7      120.21      117.25      3.37 o
   2  11   7        5.20        5.65      0.87 o
   3  11   7       13.69       15.30      0.84 o
   4  11   7        5.15        5.53      0.79 o
  -3  12   7        0.00        0.07      0.48 o
  -2  12   7        6.01        5.45      0.58 o
  -1  12   7        0.20        0.25      0.33 o
   0  12   7        0.05        0.91      0.43 o
   1  12   7        0.02        0.51      0.52 o
   2  12   7        0.44        0.28      0.75 o
   3  12   7        3.01        3.59      0.83 o
  -2  13   7        4.97        5.18      0.58 o
  -1  13   7        6.76        4.93      0.52 o
   0  13   7        1.00        1.23      1.16 o
   1  13   7        0.18        0.56      0.52 o
   2  13   7        7.12        7.86      1.57 o
   0  14   7        6.50        5.96      0.72 o
   1  14   7        0.82        0.61      0.67 o
  -1 -10   8       24.34       27.25      1.13 o
   0 -10   8       25.37       28.20      1.70 o
   1 -10   8        0.67        0.64      0.72 o
  -2  -9   8       15.37       15.34      1.25 o
  -1  -9   8        3.33        3.65      0.83 o
   0  -9   8        1.95        1.75      0.56 o
   1  -9   8       11.93       13.87      1.38 o
   2  -9   8       11.34       10.23      1.05 o
  -3  -8   8       39.28       38.65      1.55 o
  -2  -8   8       74.93       79.44      2.39 o
  -1  -8   8       27.89       26.30      1.22 o
   0  -8   8       17.04       18.20      1.02 o
   1  -8   8       28.90       32.19      1.15 o
   2  -8   8       29.51       33.60      1.70 o
   3  -8   8        1.92        0.30      0.67 o
  -4  -7   8        2.76        3.46      0.69 o
  -3  -7   8        0.35        0.19      0.48 o
  -2  -7   8       72.58       73.66      1.57 o
  -1  -7   8       23.94       25.27      1.02 o
   0  -7   8        8.35        7.14      0.82 o
   1  -7   8       12.51       12.44      0.88 o
   2  -7   8      138.25      111.84      2.49 o
   3  -7   8       25.43       26.44      1.09 o
   4  -7   8        5.76        9.68      0.65 o
  -4  -6   8       70.63       66.16      1.84 o
  -3  -6   8       66.93       66.87      1.70 o
  -2  -6   8        0.62        1.30      0.46 o
  -1  -6   8      211.57      195.44      3.93 o
   0  -6   8      112.30      108.16      2.44 o
   1  -6   8      102.92      102.59      2.32 o
   2  -6   8       25.29       22.72      1.04 o
   3  -6   8       15.55       10.50      0.83 o
   4  -6   8       11.94       13.94      0.92 o
  -5  -5   8       16.47       19.56      2.00 o
  -4  -5   8       19.96       19.28      1.09 o
  -3  -5   8        0.82        0.48      0.49 o
  -2  -5   8       48.91       47.40      1.50 o
  -1  -5   8        7.15        5.86      0.63 o
   0  -5   8       68.41       69.64      1.79 o
   1  -5   8      228.62      204.87      3.91 o
   2  -5   8       83.09       78.56      1.92 o
   3  -5   8       20.83       23.56      1.16 o
   4  -5   8        0.61        0.74      0.51 o
   5  -5   8       13.76       13.53      1.02 o
  -5  -4   8       30.98       29.72      2.42 o
  -4  -4   8      193.12      192.67      5.85 o
  -3  -4   8      362.55      366.10      6.46 o
  -2  -4   8      196.24      205.40      3.78 o
  -1  -4   8       21.40       17.71      0.95 o
   0  -4   8       15.35       10.87      0.72 o
   1  -4   8       28.71       22.80      1.30 o
   2  -4   8        1.09        0.80      0.53 o
   3  -4   8       19.95       19.79      1.06 o
   4  -4   8       91.70       81.65      1.92 o
   5  -4   8       16.29       16.74      1.12 o
  -5  -3   8        8.66        8.88      0.97 o
  -4  -3   8        3.94        7.37      0.81 o
  -3  -3   8       60.80       59.74      1.48 o
  -2  -3   8       31.81       35.22      1.25 o
  -1  -3   8      366.24      358.41      6.19 o
   0  -3   8       92.42       90.80      2.35 o
   1  -3   8       67.72       63.86      1.30 o
   2  -3   8        6.32        8.52      1.32 o
   3  -3   8        4.45        3.74      0.54 o
   4  -3   8       43.99       54.13      1.50 o
   5  -3   8        3.47        2.49      0.62 o
  -5  -2   8       11.19       12.75      1.09 o
  -4  -2   8        2.73        4.74      0.71 o
  -3  -2   8        0.53        0.40      0.41 o
  -2  -2   8      383.41      385.70      6.00 o
  -1  -2   8      177.68      153.75      3.01 o
   0  -2   8      224.95      235.11      4.22 o
   1  -2   8       23.83       25.65      0.82 o
   2  -2   8       30.05       29.58      0.75 o
   3  -2   8       14.40       13.58      0.62 o
   4  -2   8      102.37      111.99      2.58 o
   5  -2   8      176.27      169.35      3.38 o
   6  -2   8        0.07       -0.70      0.77 o
  -6  -1   8        5.79        9.17      1.27 o
  -5  -1   8       13.07       15.33      1.12 o
  -4  -1   8       14.62       14.52      0.91 o
  -3  -1   8        0.11        0.65      0.43 o
  -2  -1   8        0.44        0.43      0.35 o
  -1  -1   8      323.70      358.06      6.14 o
   0  -1   8        2.24        1.11      0.35 o
   1  -1   8       32.79       26.52      0.93 o
   2  -1   8       15.72       16.31      0.83 o
   3  -1   8      167.54      171.32      2.88 o
   4  -1   8       25.61       27.88      0.92 o
   5  -1   8        0.84       -0.09      0.44 o
   6  -1   8        0.10       -0.36      0.56 o
  -6   0   8        1.08        0.23      0.88 o
  -5   0   8        0.01        0.04      0.47 o
  -4   0   8       95.60       86.04      1.80 o
  -3   0   8       36.25       34.49      1.01 o
  -2   0   8       24.14       23.62      0.91 o
  -1   0   8      209.03      204.33      5.03 o
   0   0   8       15.16       19.02      0.79 o
   1   0   8        0.08        1.09      0.34 o
   2   0   8        0.50        1.66      0.43 o
   3   0   8       34.68       34.80      0.86 o
   4   0   8       98.67       92.65      1.79 o
   5   0   8       29.02       32.75      1.11 o
   6   0   8       21.31       24.59      1.30 o
  -6   1   8        8.10        8.57      1.26 o
  -5   1   8       55.93       60.85      1.97 o
  -4   1   8       27.04       32.34      1.07 o
  -3   1   8       74.11       79.41      1.81 o
  -2   1   8       87.46       88.95      2.94 o
  -1   1   8        9.69       17.98      0.81 o
   0   1   8      235.46      259.11      4.54 o
   1   1   8      320.01      337.12      5.77 o
   2   1   8       79.63       88.44      1.97 o
   3   1   8        6.77        6.93      0.46 o
   4   1   8        8.08        9.44      0.57 o
   5   1   8       15.06       13.19      0.78 o
   6   1   8        1.17        2.36      0.71 o
  -6   2   8        0.27        1.13      0.74 o
  -5   2   8        5.46        6.28      0.83 o
  -4   2   8       55.61       53.24      1.69 o
  -3   2   8       60.32       61.25      1.32 o
  -2   2   8        5.32        4.66      0.54 o
  -1   2   8       55.68       59.84      1.81 o
   0   2   8      758.91      753.68     12.13 o
   1   2   8       72.65       66.15      1.57 o
   2   2   8        5.06        6.86      0.59 o
   3   2   8       62.81       62.28      1.23 o
   4   2   8       16.33       16.58      0.74 o
   5   2   8       56.39       52.23      1.40 o
   6   2   8        7.64        8.30      0.85 o
  -6   3   8        9.24       12.33      1.55 o
  -5   3   8        6.84        7.18      0.85 o
  -4   3   8        5.58        6.48      0.75 o
  -3   3   8       53.05       46.98      1.23 o
  -2   3   8      105.50      108.66      1.85 o
  -1   3   8       42.47       35.70      0.92 o
   0   3   8        5.59        1.68      0.42 o
   1   3   8        0.78       -0.02      0.30 o
   2   3   8       85.36       77.16      1.72 o
   3   3   8       59.31       60.99      1.34 o
   4   3   8        5.04        7.33      0.65 o
   5   3   8        3.04        4.77      0.74 o
   6   3   8        2.71        2.78      0.66 o
  -6   4   8        0.40       -0.75      0.75 o
  -5   4   8        1.03        1.74      0.92 o
  -4   4   8        0.01       -0.47      0.47 o
  -3   4   8       17.55       17.63      0.73 o
  -2   4   8      179.22      181.96      2.75 o
  -1   4   8      215.83      225.86      3.26 o
   0   4   8      121.45      121.75      1.90 o
   1   4   8      111.83      116.84      1.90 o
   2   4   8       15.09       13.99      0.70 o
   3   4   8       46.29       48.12      1.19 o
   4   4   8       18.60       21.15      0.92 o
   5   4   8       85.90       80.18      1.98 o
   6   4   8        5.73        8.32      0.89 o
  -5   5   8        3.76        5.21      0.86 o
  -4   5   8       42.44       47.77      1.75 o
  -3   5   8       25.97       24.18      1.08 o
  -2   5   8       23.42       17.83      0.79 o
  -1   5   8       74.08       73.11      1.59 o
   0   5   8       58.04       62.59      1.68 o
   1   5   8        2.72        4.50      0.34 o
   2   5   8       66.31       64.63      1.30 o
   3   5   8       17.13       15.82      0.82 o
   4   5   8       12.77       10.72      0.71 o
   5   5   8       34.22       40.67      1.28 o
   6   5   8       29.21       30.12      1.44 o
  -5   6   8        2.30        2.87      0.80 o
  -4   6   8        2.28        1.57      0.82 o
  -3   6   8      235.96      245.73      4.39 o
  -2   6   8        2.84        3.18      0.34 o
  -1   6   8       60.29       61.68      1.06 o
   0   6   8       12.41       13.25      0.44 o
   1   6   8        3.29        2.17      0.29 o
   2   6   8       42.23       43.54      1.10 o
   3   6   8       50.56       50.40      1.33 o
   4   6   8       13.72       10.82      0.71 o
   5   6   8        0.01        0.30      0.47 o
   6   6   8        1.35        1.21      0.71 o
  -5   7   8       23.25       26.65      1.60 o
  -4   7   8        3.66        4.58      0.73 o
  -3   7   8        1.16        1.15      0.91 o
  -2   7   8      418.07      452.27      7.62 o
  -1   7   8       51.77       51.66      1.15 o
   0   7   8        1.12        1.00      0.24 o
   1   7   8       76.77       81.06      1.38 o
   2   7   8      102.18      100.52      2.14 o
   3   7   8        0.00       -0.05      0.37 o
   4   7   8        1.65        1.95      0.56 o
   5   7   8       19.12       22.12      1.18 o
  -5   8   8        1.14        2.76      0.83 o
  -4   8   8        5.18        6.89      1.11 o
  -3   8   8       11.70       13.36      0.97 o
  -2   8   8       83.29       85.56      2.16 o
  -1   8   8        0.07        0.09      0.35 o
   0   8   8       97.11      100.51      2.57 o
   1   8   8       24.16       21.32      0.67 o
   2   8   8        7.57        8.44      0.74 o
   3   8   8       55.48       59.40      1.66 o
   4   8   8       63.68       70.73      1.81 o
   5   8   8       18.77       19.04      1.14 o
  -4   9   8       31.31       35.36      1.55 o
  -3   9   8        5.09        5.98      0.68 o
  -2   9   8        0.56        0.70      0.38 o
  -1   9   8       22.28       20.57      1.44 o
   0   9   8       66.94       72.35      3.21 o
   1   9   8      154.49      153.59      5.72 o
   2   9   8        0.27        0.09      0.41 o
   3   9   8       17.23       19.03      1.14 o
   4   9   8        0.04       -0.10      0.48 o
   5   9   8        5.03        5.24      0.75 o
  -4  10   8        1.17        0.84      0.60 o
  -3  10   8        9.36        9.13      0.78 o
  -2  10   8       53.67       64.19      1.74 o
  -1  10   8       14.86       13.62      0.77 o
   0  10   8        0.73        0.56      0.45 o
   1  10   8       48.63       50.21      1.82 o
   2  10   8        2.48        2.47      0.42 o
   3  10   8        6.75        7.51      0.78 o
   4  10   8        0.03        0.35      0.56 o
  -3  11   8       21.39       30.29      1.08 o
  -2  11   8        1.44       -0.05      0.36 o
  -1  11   8      120.23      116.18      4.42 o
   0  11   8        0.06        0.73      0.43 o
   1  11   8       43.43       41.65      2.45 o
   2  11   8        2.03        0.50      0.62 o
   3  11   8        2.25        2.28      0.57 o
   4  11   8        8.65        8.13      0.84 o
  -3  12   8        0.01       -0.14      0.54 o
  -2  12   8        0.02       -0.14      0.54 o
  -1  12   8        0.00       -0.33      0.33 o
   0  12   8       58.41       51.45      2.59 o
   1  12   8       12.74       15.25      1.15 o
   2  12   8        0.01        0.34      0.67 o
   3  12   8        4.38        4.90      0.86 o
  -2  13   8        7.11        6.94      0.95 o
  -1  13   8        1.29        1.36      0.68 o
   0  13   8        1.06        1.63      0.68 o
   1  13   8        0.48       -0.19      0.54 o
   2  13   8        0.37        0.07      0.67 o
   0  14   8        2.64        1.84      0.58 o
  -1  -9   9       27.66       36.63      1.46 o
   0  -9   9        1.53        2.41      0.55 o
   1  -9   9       32.37       31.97      1.80 o
   2  -9   9        5.90        7.72      1.07 o
  -2  -8   9        0.67        1.98      0.64 o
  -1  -8   9       59.90       61.44      1.87 o
   0  -8   9       14.87       12.69      0.91 o
   1  -8   9       51.89       54.05      1.59 o
   2  -8   9       12.79        9.48      1.05 o
   3  -8   9        0.55       -0.03      0.78 o
  -3  -7   9       44.19       45.79      1.66 o
  -2  -7   9       24.22       26.27      1.19 o
  -1  -7   9        2.04        1.84      0.50 o
   0  -7   9        9.15       10.65      0.83 o
   1  -7   9       60.93       68.24      1.84 o
   2  -7   9       17.79       23.99      1.49 o
   3  -7   9       24.40       25.49      1.39 o
  -4  -6   9        1.87        3.88      1.27 o
  -3  -6   9        0.20        0.15      0.59 o
  -2  -6   9       79.43       79.47      1.91 o
  -1  -6   9       10.96       12.30      0.80 o
   0  -6   9      277.45      266.56      5.02 o
   1  -6   9        4.16        3.15      0.56 o
   2  -6   9       26.17       31.88      2.00 o
   3  -6   9        1.01       -0.05      0.47 o
   4  -6   9       15.11       13.00      0.95 o
  -4  -5   9       10.39       11.33      1.87 o
  -3  -5   9       38.31       40.11      1.56 o
  -2  -5   9       26.49       27.44      1.38 o
  -1  -5   9        0.35        0.83      0.51 o
   0  -5   9      119.83      119.27      2.66 o
   1  -5   9       21.52       21.68      1.06 o
   2  -5   9       51.58       44.99      1.48 o
   3  -5   9       18.50       20.21      1.59 o
   4  -5   9      116.88      126.54      2.96 o
   5  -5   9        6.65        4.58      0.81 o
  -5  -4   9       19.63       23.47      1.70 o
  -4  -4   9       25.82       26.45      1.67 o
  -3  -4   9        5.45        4.18      1.04 o
  -2  -4   9       24.72       22.53      1.01 o
  -1  -4   9       65.47       63.03      1.93 o
   0  -4   9        0.01        0.30      0.47 o
   1  -4   9      303.87      286.96      5.97 o
   2  -4   9        5.65        4.55      0.66 o
   3  -4   9       49.50       39.50      1.69 o
   4  -4   9        9.21       11.81      0.92 o
   5  -4   9        8.74       11.55      1.06 o
  -5  -3   9        0.02        1.14      0.78 o
  -4  -3   9       70.49       65.89      2.35 o
  -3  -3   9       38.09       31.43      1.15 o
  -2  -3   9      192.98      176.50      3.59 o
  -1  -3   9       72.62       64.22      1.86 o
   0  -3   9        0.83        0.58      0.33 o
   1  -3   9        0.18        0.40      0.74 o
   2  -3   9       20.28       30.99      1.14 o
   3  -3   9      225.26      232.57      5.07 o
   4  -3   9        9.64        9.10      0.76 o
   5  -3   9        9.47        8.69      0.96 o
  -5  -2   9        0.92        1.61      0.80 o
  -4  -2   9        3.72        3.48      1.30 o
  -3  -2   9       44.75       46.07      1.37 o
  -2  -2   9      361.52      357.31      5.67 o
  -1  -2   9      536.68      499.52      8.42 o
   0  -2   9       54.00       48.72      1.47 o
   1  -2   9       28.98       29.45      2.07 o
   2  -2   9       81.18       77.42      1.67 o
   3  -2   9      164.44      176.42      3.50 o
   4  -2   9        0.71        1.44      0.59 o
   5  -2   9        0.25        0.51      0.54 o
  -5  -1   9        5.52        4.97      0.86 o
  -4  -1   9        8.25        7.70      0.87 o
  -3  -1   9       53.99       43.46      1.29 o
  -2  -1   9      130.91      127.53      2.43 o
  -1  -1   9       27.56       27.60      1.07 o
   0  -1   9       73.55       76.97      1.82 o
   1  -1   9      201.03      206.23      3.84 o
   2  -1   9      138.40      123.87      2.85 o
   3  -1   9       11.35       14.67      1.15 o
   4  -1   9       66.76       65.58      1.44 o
   5  -1   9       16.02       17.15      1.36 o
   6  -1   9        5.30        5.35      0.76 o
  -5   0   9       42.57       41.06      1.50 o
  -4   0   9        0.70        0.32      0.49 o
  -3   0   9        0.04       -0.01      0.39 o
  -2   0   9        0.09        0.89      0.41 o
  -1   0   9      170.56      172.91      3.32 o
   0   0   9      184.83      168.05      3.21 o
   1   0   9        8.61        9.25      0.73 o
   2   0   9      591.99      574.24      9.58 o
   3   0   9        5.10        6.47      0.55 o
   4   0   9       42.94       38.79      1.72 o
   5   0   9        0.48        0.28      0.47 o
   6   0   9       17.10       19.39      1.54 o
  -5   1   9        0.29        0.66      0.57 o
  -4   1   9       86.32       73.40      1.82 o
  -3   1   9       68.71       70.03      1.85 o
  -2   1   9       23.21       19.93      0.87 o
  -1   1   9       34.60       39.23      1.22 o
   0   1   9        4.25        6.53      0.56 o
   1   1   9      304.82      288.06      5.09 o
   2   1   9       42.85       37.71      1.39 o
   3   1   9        0.02        0.28      0.31 o
   4   1   9        1.93        1.04      0.39 o
   5   1   9       68.02       72.71      2.17 o
   6   1   9       19.06       19.15      1.29 o
  -5   2   9        1.97        2.05      0.62 o
  -4   2   9       56.17       53.71      1.78 o
  -3   2   9       41.52       28.53      1.18 o
  -2   2   9       12.02        9.58      0.74 o
  -1   2   9      140.37      135.72      2.69 o
   0   2   9      704.94      724.71     11.77 o
   1   2   9      239.45      232.69      4.22 o
   2   2   9       12.55       11.44      0.81 o
   3   2   9      111.99      116.27      2.11 o
   4   2   9        5.49        6.97      0.55 o
   5   2   9       18.51       19.55      1.03 o
   6   2   9       14.11       12.83      1.09 o
  -5   3   9       16.25       17.68      1.20 o
  -4   3   9       18.50       20.82      1.03 o
  -3   3   9        1.67        2.36      0.45 o
  -2   3   9        0.46        0.20      0.30 o
  -1   3   9        4.55        5.04      0.45 o
   0   3   9      483.29      479.89      9.19 o
   1   3   9      266.14      276.97      4.87 o
   2   3   9       10.30       11.58      0.69 o
   3   3   9      149.29      142.23      2.43 o
   4   3   9       16.01       14.28      0.71 o
   5   3   9        3.11        3.47      0.60 o
   6   3   9        2.52        2.40      0.99 o
  -5   4   9       17.77       17.21      1.37 o
  -4   4   9        1.19        1.16      0.50 o
  -3   4   9        5.32        4.63      0.60 o
  -2   4   9        0.61        0.57      0.31 o
  -1   4   9      256.93      259.68      3.74 o
   0   4   9      128.38      129.06      2.24 o
   1   4   9      134.28      130.56      2.60 o
   2   4   9      122.91      112.92      2.63 o
   3   4   9        0.22        1.10      0.38 o
   4   4   9       70.93       73.71      1.62 o
   5   4   9        0.14        0.70      0.56 o
   6   4   9        0.44        0.79      0.61 o
  -5   5   9        0.37        0.04      0.68 o
  -4   5   9       17.74       13.81      1.27 o
  -3   5   9       12.77       11.79      0.75 o
  -2   5   9       29.03       29.77      0.82 o
  -1   5   9        2.13        2.53      0.50 o
   0   5   9        3.02        1.48      0.32 o
   1   5   9       31.65       32.17      0.84 o
   2   5   9       88.05       78.87      1.66 o
   3   5   9        3.70        3.16      0.50 o
   4   5   9       51.14       52.88      1.36 o
   5   5   9       31.79       33.45      1.40 o
   6   5   9       17.03       19.83      1.39 o
  -5   6   9       11.97        8.92      1.46 o
  -4   6   9       32.86       32.88      1.61 o
  -3   6   9        3.14        4.11      0.60 o
  -2   6   9       44.13       46.89      1.14 o
  -1   6   9        0.08       -0.19      0.25 o
   0   6   9       47.45       39.51      0.95 o
   1   6   9        7.90        8.30      0.53 o
   2   6   9        0.36        0.75      0.42 o
   3   6   9       13.11       15.93      1.03 o
   4   6   9        3.26        3.05      0.51 o
   5   6   9        7.35        8.91      1.08 o
   6   6   9        0.09       -0.20      0.69 o
  -5   7   9        6.48        5.52      0.93 o
  -4   7   9        5.12        5.62      0.83 o
  -3   7   9        3.48        1.80      0.49 o
  -2   7   9       41.40       37.69      0.84 o
  -1   7   9      151.35      146.45      2.20 o
   0   7   9       37.24       42.89      0.98 o
   1   7   9       18.46       15.65      0.68 o
   2   7   9       78.64       77.38      1.83 o
   3   7   9        0.02       -0.41      0.41 o
   4   7   9        7.16        8.86      0.79 o
   5   7   9       18.32       22.83      1.24 o
  -5   8   9        3.52        3.41      0.93 o
  -4   8   9       11.86       11.27      1.03 o
  -3   8   9        2.73        3.12      0.53 o
  -2   8   9        0.03        0.09      0.95 o
  -1   8   9        1.51        2.58      0.49 o
   0   8   9        4.56        6.14      0.35 o
   1   8   9        0.09       -0.03      0.31 o
   2   8   9        1.39        0.50      0.47 o
   3   8   9       69.42       72.88      1.92 o
   4   8   9        0.35        1.00      0.54 o
   5   8   9       10.87        8.03      0.87 o
  -4   9   9        1.56        0.76      0.75 o
  -3   9   9        2.86        1.76      0.77 o
  -2   9   9        0.57        1.96      0.65 o
  -1   9   9        8.57       11.15      1.09 o
   0   9   9      106.24      104.63      2.54 o
   1   9   9       72.91       76.58      1.71 o
   2   9   9        1.05        1.21      0.55 o
   3   9   9        0.03       -0.49      0.49 o
   4   9   9       10.03       14.76      0.96 o
   5   9   9        6.41        4.86      0.78 o
  -4  10   9        1.72        2.23      0.70 o
  -3  10   9        0.88        1.49      0.67 o
  -2  10   9        3.61        4.28      1.50 o
  -1  10   9        4.98        3.64      0.51 o
   0  10   9       30.75       27.05      1.30 o
   1  10   9        4.55        5.66      0.77 o
   2  10   9       27.29       26.25      1.09 o
   3  10   9        0.94        0.80      0.74 o
   4  10   9        3.17        2.90      0.66 o
  -3  11   9        3.91        2.80      1.09 o
  -2  11   9       43.13       39.67      2.04 o
  -1  11   9        0.66        0.16      0.52 o
   0  11   9        0.00       -0.27      0.54 o
   1  11   9        8.08        7.35      1.22 o
   2  11   9        0.55       -0.68      0.68 o
   3  11   9        4.23        3.69      0.66 o
   4  11   9        0.55       -0.18      0.54 o
  -3  12   9        0.13       -0.41      0.68 o
  -2  12   9       16.16       18.37      1.63 o
  -1  12   9        4.79        5.99      0.95 o
   0  12   9       25.94       27.22      1.91 o
   1  12   9        0.65        0.95      0.82 o
   2  12   9        2.97        2.83      1.57 o
   3  12   9        0.90        0.27      0.77 o
  -1  13   9        0.44       -0.41      0.68 o
   0  13   9        3.36        3.13      0.95 o
   1  13   9        1.34        2.04      0.67 o
   2  13   9        0.38        0.54      0.68 o
  -2  -8  10        1.64        2.29      0.67 o
  -1  -8  10        3.19        2.64      0.68 o
   0  -8  10       11.70       10.40      0.89 o
   1  -8  10       15.56       18.08      1.06 o
   2  -8  10       16.05       12.02      0.86 o
  -3  -7  10       30.39       35.17      1.64 o
  -2  -7  10        0.51        0.12      0.64 o
  -1  -7  10      119.61      116.20      2.49 o
   0  -7  10       21.68       22.27      1.65 o
   1  -7  10        0.04        0.20      0.50 o
   2  -7  10        0.09       -0.27      0.46 o
   3  -7  10        0.62        0.51      0.51 o
  -3  -6  10        2.40        2.78      0.73 o
  -2  -6  10       20.72       21.56      1.19 o
  -1  -6  10        4.74        5.18      0.63 o
   0  -6  10        5.98        4.82      0.69 o
   1  -6  10       22.56       18.12      1.08 o
   2  -6  10       62.11       66.91      3.28 o
   3  -6  10       60.38       65.56      2.62 o
   4  -6  10        2.83        2.29      0.63 o
  -4  -5  10       12.16       13.61      1.35 o
  -3  -5  10        0.03       -0.62      0.65 o
  -2  -5  10      190.01      192.84      3.84 o
  -1  -5  10      160.66      154.83      3.55 o
   0  -5  10        5.07        5.02      0.69 o
   1  -5  10       31.16       24.32      1.17 o
   2  -5  10        4.33        5.33      0.70 o
   3  -5  10       23.12       18.89      1.51 o
   4  -5  10        0.05        0.44      0.59 o
  -4  -4  10        0.35       -0.63      0.63 o
  -3  -4  10       79.59       80.60      2.38 o
  -2  -4  10        7.16        6.08      0.67 o
  -1  -4  10       10.49       10.46      0.96 o
   0  -4  10        6.31        7.41      0.78 o
   1  -4  10       63.56       58.31      2.62 o
   2  -4  10      186.97      168.73      3.95 o
   3  -4  10        7.19       10.42      0.88 o
   4  -4  10       14.88       15.14      1.09 o
  -4  -3  10       16.65       15.36      1.36 o
  -3  -3  10      127.10      125.39      2.96 o
  -2  -3  10        3.02        1.40      0.59 o
  -1  -3  10      233.57      227.56      5.03 o
   0  -3  10        1.88        0.75      0.52 o
   1  -3  10      160.10      154.68      3.66 o
   2  -3  10       95.46       88.47      3.08 o
   3  -3  10        0.41        2.13      0.63 o
   4  -3  10       66.72       64.13      1.95 o
   5  -3  10        2.16        2.86      0.87 o
  -5  -2  10        6.63       10.09      1.64 o
  -4  -2  10       59.22       58.64      3.05 o
  -3  -2  10        0.19        0.53      0.54 o
  -2  -2  10      180.01      177.62      3.24 o
  -1  -2  10      294.22      292.25      5.31 o
   0  -2  10       40.68       36.24      1.25 o
   1  -2  10       84.69       81.13      3.81 o
   2  -2  10       61.14       58.53      1.96 o
   3  -2  10        2.47        2.24      0.55 o
   4  -2  10        9.29       10.76      0.93 o
   5  -2  10        6.52        8.97      1.28 o
  -5  -1  10        0.08        0.30      1.01 o
  -4  -1  10       22.30       22.99      1.57 o
  -3  -1  10       26.52       25.08      1.27 o
  -2  -1  10       22.82       22.95      1.02 o
  -1  -1  10      305.85      317.95      5.68 o
   0  -1  10      165.49      147.11      2.99 o
   1  -1  10      126.82      125.25      2.67 o
   2  -1  10        1.83        0.63      0.46 o
   3  -1  10       14.33       13.96      1.20 o
   4  -1  10       21.30       23.56      1.32 o
   5  -1  10       48.56       52.12      1.83 o
  -5   0  10        3.15        2.38      1.25 o
  -4   0  10       19.36       26.54      1.51 o
  -3   0  10       13.51       15.84      1.18 o
  -2   0  10        8.42        8.57      0.68 o
  -1   0  10      377.85      339.86      5.99 o
   0   0  10      670.22      641.31     10.60 o
   1   0  10      112.17      110.40      2.42 o
   2   0  10        9.84        9.95      0.84 o
   3   0  10       33.00       27.26      0.97 o
   4   0  10        2.28        2.95      0.47 o
   5   0  10       16.90       17.07      1.25 o
  -5   1  10        2.81        2.15      0.81 o
  -4   1  10        0.12        0.31      0.56 o
  -3   1  10       67.78       64.77      1.84 o
  -2   1  10       86.46       82.89      1.82 o
  -1   1  10      168.18      156.90      3.30 o
   0   1  10       42.93       45.02      1.43 o
   1   1  10       17.03       18.32      0.93 o
   2   1  10       28.36       32.72      1.19 o
   3   1  10       38.27       38.18      1.10 o
   4   1  10       20.68       21.83      0.94 o
   5   1  10        0.02       -0.39      0.39 o
   6   1  10        6.69        5.80      1.08 o
  -5   2  10       19.55       22.92      1.38 o
  -4   2  10        6.14        3.78      0.71 o
  -3   2  10      209.84      192.71      3.86 o
  -2   2  10        8.96        9.72      0.83 o
  -1   2  10        9.45        8.43      0.80 o
   0   2  10      538.50      541.87      9.03 o
   1   2  10       28.75       25.91      1.05 o
   2   2  10        0.18       -0.33      0.44 o
   3   2  10       74.46       72.07      1.88 o
   4   2  10        0.00        0.41      0.37 o
   5   2  10       14.80       16.33      1.01 o
   6   2  10        5.83        6.22      0.88 o
  -5   3  10        0.02       -0.41      0.53 o
  -4   3  10        0.53        0.95      0.58 o
  -3   3  10       29.95       25.14      1.16 o
  -2   3  10       47.35       45.89      1.41 o
  -1   3  10       59.39       56.79      1.50 o
   0   3  10        6.13        5.81      0.56 o
   1   3  10      216.89      221.27      4.10 o
   2   3  10        5.25        4.79      0.63 o
   3   3  10        0.01       -0.34      0.34 o
   4   3  10       17.94       18.92      0.88 o
   5   3  10       12.80       10.91      0.88 o
   6   3  10        5.78        4.64      0.79 o
  -5   4  10        0.67        1.10      0.64 o
  -4   4  10       10.87       13.20      0.89 o
  -3   4  10       20.61       19.46      2.60 o
  -2   4  10      123.32      120.58      2.56 o
  -1   4  10       13.93       14.63      0.66 o
   0   4  10        2.94        1.93      0.39 o
   1   4  10        4.47        5.34      0.67 o
   2   4  10       73.70       76.12      1.69 o
   3   4  10        9.21       11.25      0.75 o
   4   4  10        6.87        7.63      0.64 o
   5   4  10       23.84       27.50      1.55 o
   6   4  10        0.71        0.91      0.64 o
  -5   5  10       18.51       22.91      1.85 o
  -4   5  10       18.81       17.54      1.26 o
  -3   5  10        4.23        4.75      0.75 o
  -2   5  10       10.76       13.10      0.95 o
  -1   5  10       26.96       24.53      0.90 o
   0   5  10      114.90      110.98      2.31 o
   1   5  10      142.49      136.79      2.45 o
   2   5  10      125.58      119.36      2.55 o
   3   5  10       38.22       32.40      1.25 o
   4   5  10        0.81        1.28      0.47 o
   5   5  10        5.20        4.18      0.81 o
  -5   6  10       14.61       12.74      1.05 o
  -4   6  10        4.66        5.50      0.71 o
  -3   6  10        0.88        0.14      0.67 o
  -2   6  10       18.63       22.18      1.51 o
  -1   6  10       48.93       43.76      2.39 o
   0   6  10        3.87        4.53      0.45 o
   1   6  10       12.72       14.50      0.88 o
   2   6  10        0.09       -0.63      0.63 o
   3   6  10       26.24       24.62      1.19 o
   4   6  10       17.95       19.66      0.93 o
   5   6  10        0.51        1.02      0.64 o
  -5   7  10       11.39       14.34      1.13 o
  -4   7  10        1.74        1.79      0.58 o
  -3   7  10       26.94       33.87      1.90 o
  -2   7  10        3.86        2.71      0.72 o
  -1   7  10       33.58       31.90      0.88 o
   0   7  10        0.69        1.32      0.37 o
   1   7  10        0.28        0.74      0.46 o
   2   7  10       71.30       66.82      2.02 o
   3   7  10       24.52       24.65      1.36 o
   4   7  10        0.16        0.03      0.48 o
   5   7  10        0.29       -0.03      0.54 o
  -4   8  10       11.46       12.59      0.96 o
  -3   8  10       31.12       39.62      6.94 o
  -2   8  10       45.28       42.89      1.96 o
  -1   8  10       32.69       36.30      1.68 o
   0   8  10        0.00        0.27      0.31 o
   1   8  10       68.11       61.61      1.77 o
   2   8  10        0.00        0.36      0.47 o
   3   8  10        0.08        0.11      0.51 o
   4   8  10        3.09        2.57      0.63 o
   5   8  10        0.84       -0.04      0.61 o
  -4   9  10       17.41       18.65      1.10 o
  -3   9  10        6.19        4.61      1.36 o
  -2   9  10        0.05       -0.52      0.52 o
  -1   9  10       35.67       33.42      1.63 o
   0   9  10       21.46       22.90      1.34 o
   1   9  10       14.01       16.42      1.01 o
   2   9  10       23.58       26.65      1.50 o
   3   9  10        3.80        4.60      0.73 o
   4   9  10        3.67        4.39      0.76 o
  -4  10  10        8.38       10.25      1.04 o
  -3  10  10        3.13        2.36      1.22 o
  -2  10  10        3.16        2.34      0.68 o
  -1  10  10       13.95       17.41      1.84 o
   0  10  10       31.63       34.48      2.72 o
   1  10  10       33.48       29.81      2.18 o
   2  10  10       10.00        7.00      0.69 o
   3  10  10        1.86        1.90      0.62 o
   4  10  10        5.98        4.87      0.76 o
  -3  11  10        0.36        0.48      1.91 o
  -2  11  10        8.65        9.92      1.05 o
  -1  11  10        2.89        3.17      0.65 o
   0  11  10        1.61        1.75      0.65 o
   1  11  10       27.73       24.50      2.18 o
   2  11  10        9.42        9.73      1.15 o
   3  11  10        1.90        2.28      0.61 o
  -2  12  10       35.02       36.34      2.31 o
  -1  12  10       14.46       11.70      1.36 o
   0  12  10        0.13        1.09      0.82 o
   1  12  10        1.93        3.27      1.09 o
   2  12  10       12.55       12.11      1.43 o
   3  12  10        0.00        0.75      0.87 o
  -1  13  10       15.32       14.15      1.50 o
   0  13  10        4.94        3.81      1.09 o
   1  13  10        7.25        5.77      0.91 o
  -2  -7  11        0.64        0.51      0.52 o
  -1  -7  11        0.03       -0.39      0.57 o
   0  -7  11       14.21       12.59      0.99 o
   1  -7  11       54.71       61.12      1.90 o
   2  -7  11       15.18       11.01      1.59 o
  -3  -6  11       32.35       36.70      1.77 o
  -2  -6  11        4.34        5.53      0.70 o
  -1  -6  11        0.00        0.52      0.50 o
   0  -6  11       51.02       46.30      1.63 o
   1  -6  11       58.25       60.72      1.87 o
   2  -6  11        0.57        0.88      0.54 o
   3  -6  11        0.07        0.03      0.56 o
  -3  -5  11        7.01        8.19      1.08 o
  -2  -5  11       23.99       28.33      1.36 o
  -1  -5  11       90.51       93.71      2.19 o
   0  -5  11       57.66       59.10      2.36 o
   1  -5  11        1.51        1.06      0.56 o
   2  -5  11       67.24       71.22      2.28 o
   3  -5  11        9.18        8.17      0.89 o
   4  -5  11       12.23       10.30      0.99 o
  -4  -4  11       15.43       15.66      1.47 o
  -3  -4  11       37.41       44.58      1.96 o
  -2  -4  11       13.29       17.24      1.00 o
  -1  -4  11        7.28        7.82      0.83 o
   0  -4  11       24.04       24.61      1.51 o
   1  -4  11       19.89       21.03      1.33 o
   2  -4  11       12.28        9.48      0.97 o
   3  -4  11        9.50        6.57      0.78 o
   4  -4  11       53.22       54.47      1.91 o
  -4  -3  11        0.10       -0.45      0.75 o
  -3  -3  11        0.70        0.49      1.20 o
  -2  -3  11        0.02        0.30      0.56 o
  -1  -3  11       36.03       41.59      1.70 o
   0  -3  11       25.23       23.16      1.83 o
   1  -3  11       96.95       91.78      2.62 o
   2  -3  11       87.08       78.01      2.38 o
   3  -3  11       13.80       12.89      1.95 o
   4  -3  11        0.80        1.26      0.72 o
  -4  -2  11       20.28       24.98      1.78 o
  -3  -2  11       16.61       18.69      1.41 o
  -2  -2  11       15.53       13.30      1.26 o
  -1  -2  11        5.54        5.92      0.81 o
   0  -2  11        9.25       11.31      1.34 o
   1  -2  11        0.28        0.60      0.76 o
   2  -2  11        0.70        0.31      0.57 o
   3  -2  11      108.80      100.37      2.85 o
   4  -2  11        6.79        7.37      0.89 o
   5  -2  11       41.21       50.83      1.91 o
  -5  -1  11        3.16        2.86      1.15 o
  -4  -1  11       13.18       13.07      1.28 o
  -3  -1  11        0.11        0.06      0.65 o
  -2  -1  11       37.57       39.31      1.25 o
  -1  -1  11      250.54      244.90      4.61 o
   0  -1  11       57.25       55.15      1.60 o
   1  -1  11        9.69       12.57      0.86 o
   2  -1  11        0.47        1.09      0.55 o
   3  -1  11       35.51       41.03      1.45 o
   4  -1  11        2.13        3.08      0.74 o
   5  -1  11        0.41        0.61      0.68 o
  -5   0  11        1.98        2.64      1.97 o
  -4   0  11        3.51        3.07      0.74 o
  -3   0  11        0.12        0.65      0.54 o
  -2   0  11        4.05        5.66      0.65 o
  -1   0  11       62.18       66.51      1.79 o
   0   0  11      279.07      264.97      4.88 o
   1   0  11      240.36      230.05      4.35 o
   2   0  11        1.96        4.17      0.62 o
   3   0  11        8.73        7.53      0.70 o
   4   0  11       97.34      114.13      2.49 o
   5   0  11       29.56       27.64      1.79 o
  -5   1  11       26.87       25.73      6.60 o
  -4   1  11        4.82        3.86      0.88 o
  -3   1  11        0.43        0.38      0.54 o
  -2   1  11        7.06        9.63      0.81 o
  -1   1  11       12.04       15.19      1.39 o
   0   1  11       15.85       20.47      1.77 o
   1   1  11       74.93       71.64      1.85 o
   2   1  11       64.96       61.13      1.89 o
   3   1  11       23.67       22.72      1.19 o
   4   1  11        0.53        0.20      0.40 o
   5   1  11        9.43       13.05      1.34 o
  -5   2  11        3.05        1.30      0.84 o
  -4   2  11        0.48       -0.05      0.63 o
  -3   2  11        0.02        0.30      0.65 o
  -2   2  11        3.13        3.70      0.59 o
  -1   2  11        1.70        2.25      0.52 o
   0   2  11       37.40       31.57      1.19 o
   1   2  11      260.50      262.82      4.85 o
   2   2  11       24.14       21.83      1.09 o
   3   2  11       14.33       14.67      0.80 o
   4   2  11       18.93       18.20      0.99 o
   5   2  11        0.00       -0.46      0.46 o
  -5   3  11        2.85        3.16      0.81 o
  -4   3  11        4.82        5.78      0.94 o
  -3   3  11       87.20       86.99      4.00 o
  -2   3  11        0.02       -0.08      0.46 o
  -1   3  11       25.69       21.06      1.17 o
   0   3  11      289.64      285.64      5.12 o
   1   3  11      117.54      122.22      2.64 o
   2   3  11        5.40        4.14      0.59 o
   3   3  11       79.27       86.13      2.06 o
   4   3  11       12.78       12.17      0.89 o
   5   3  11       20.35       19.05      1.17 o
  -5   4  11        0.03       -0.32      0.71 o
  -4   4  11        0.46        1.32      0.73 o
  -3   4  11        0.85        0.45      0.63 o
  -2   4  11       83.59       73.98      2.00 o
  -1   4  11        9.35        8.97      0.73 o
   0   4  11       21.36       22.16      1.22 o
   1   4  11       47.77       47.09      1.62 o
   2   4  11       18.30       17.92      1.00 o
   3   4  11        0.05       -0.06      0.41 o
   4   4  11        0.06        0.47      0.43 o
   5   4  11        1.89        1.46      0.60 o
  -5   5  11        1.35        1.96      0.74 o
  -4   5  11       22.06       21.06      1.83 o
  -3   5  11       21.96       20.14      1.64 o
  -2   5  11       13.23       10.49      1.34 o
  -1   5  11       27.49       30.47      1.69 o
   0   5  11        9.07       10.21      0.84 o
   1   5  11        1.02        0.69      0.44 o
   2   5  11       43.64       54.13      1.58 o
   3   5  11       57.97       53.49      1.50 o
   4   5  11       18.80       17.46      0.91 o
   5   5  11        0.06       -0.13      0.53 o
  -4   6  11        0.01        0.66      1.43 o
  -3   6  11       21.82       17.48      1.53 o
  -2   6  11        3.59        3.28      0.70 o
  -1   6  11        6.31        5.53      0.75 o
   0   6  11        5.95        7.35      0.91 o
   1   6  11       16.33       14.22      0.83 o
   2   6  11       12.17       14.83      0.92 o
   3   6  11        0.00       -0.14      0.43 o
   4   6  11        0.38        0.78      0.63 o
   5   6  11        9.93       10.01      1.26 o
  -4   7  11        0.93        1.02      2.52 o
  -3   7  11        9.85        5.74      1.05 o
  -2   7  11        0.02        0.20      0.82 o
  -1   7  11        6.79        6.88      0.60 o
   0   7  11        2.14        1.07      0.46 o
   1   7  11        0.06       -0.06      0.41 o
   2   7  11        1.79        0.95      0.55 o
   3   7  11       34.61       33.61      1.67 o
   4   7  11        1.07        0.56      0.54 o
   5   7  11        8.34       10.21      1.07 o
  -4   8  11        5.16        7.20      1.77 o
  -3   8  11        0.36        2.16      0.88 o
  -2   8  11       14.11       14.40      1.28 o
  -1   8  11       23.37       24.89      1.15 o
   0   8  11        7.60        9.00      1.29 o
   1   8  11        9.62       10.51      2.14 o
   2   8  11        4.13        2.41      0.65 o
   3   8  11       20.66       20.29      1.22 o
   4   8  11        2.84        1.95      0.71 o
   5   8  11       27.30       30.30      1.46 o
  -4   9  11        0.20        1.06      0.91 o
  -3   9  11        3.90        6.64      1.05 o
  -2   9  11       11.14       10.56      1.18 o
  -1   9  11       19.58       15.22      2.25 o
   0   9  11       50.90       53.87      1.16 o
   1   9  11        2.56        2.86      0.62 o
   2   9  11        2.09        1.94      0.72 o
   3   9  11        1.81        1.74      0.65 o
   4   9  11       12.04       10.26      1.00 o
  -3  10  11        0.85        0.47      0.72 o
  -2  10  11        2.07        3.19      0.88 o
  -1  10  11        0.44       -0.17      0.55 o
   0  10  11        1.71        0.92      1.29 o
   1  10  11       15.33       15.98      1.43 o
   2  10  11        0.22        0.70      1.09 o
   3  10  11        1.19        0.36      0.63 o
   4  10  11       17.66       20.02      1.29 o
  -3  11  11        9.14        9.88      1.18 o
  -2  11  11        0.07        0.91      0.65 o
  -1  11  11        5.20        4.36      0.95 o
   0  11  11       17.82       16.17      1.29 o
   1  11  11        7.76        8.57      1.50 o
   2  11  11        0.71        0.90      0.42 o
   3  11  11        5.63        6.51      0.84 o
  -2  12  11        0.07        0.27      0.82 o
  -1  12  11        7.93        7.08      1.22 o
   0  12  11        2.96        2.72      0.95 o
   1  12  11        1.51        1.50      0.95 o
   2  12  11        0.35        0.95      0.77 o
   0  13  11        2.63        2.18      0.95 o
   1  13  11        7.99        5.31      1.36 o
   0  -7  12       40.03       49.87      2.34 o
  -2  -6  12        4.46        4.88      0.74 o
  -1  -6  12       21.79       20.94      1.84 o
   0  -6  12        0.06        0.63      0.62 o
   1  -6  12        3.20        6.87      0.86 o
   2  -6  12       42.71       41.20      1.69 o
  -2  -5  12       23.69       27.20      1.34 o
  -1  -5  12        5.09        6.19      0.74 o
   0  -5  12       44.20       44.67      1.65 o
   1  -5  12       31.82       31.36      1.47 o
   2  -5  12        0.19       -0.54      0.54 o
   3  -5  12        0.83        0.88      0.63 o
  -3  -4  12        7.44        9.25      1.20 o
  -2  -4  12       96.52       94.64      2.26 o
  -1  -4  12        2.65        1.87      0.59 o
   0  -4  12       22.08       23.23      1.49 o
   1  -4  12       33.58       33.32      1.68 o
   2  -4  12       60.86       63.03      2.22 o
   3  -4  12        8.93        6.46      0.88 o
  -3  -3  12       37.99       36.36      2.01 o
  -2  -3  12       19.48       17.13      1.17 o
  -1  -3  12       64.00       68.59      3.75 o
   0  -3  12        0.04        0.27      0.60 o
   1  -3  12        0.29        0.95      0.63 o
   2  -3  12       39.28       38.12      1.75 o
   3  -3  12        1.68        2.17      0.78 o
   4  -3  12       28.49       33.90      1.82 o
  -4  -2  12       12.68       12.36      1.31 o
  -3  -2  12       14.54       15.76      1.38 o
  -2  -2  12      107.86      110.38      7.02 o
  -1  -2  12       40.55       37.97      1.65 o
   0  -2  12        5.00        3.02      0.70 o
   1  -2  12       99.59       98.01      2.80 o
   2  -2  12       26.70       26.02      2.09 o
   3  -2  12       38.53       37.21      1.77 o
   4  -2  12        5.35        7.53      1.13 o
  -4  -1  12        0.01        0.85      0.81 o
  -3  -1  12       79.76       77.45      2.62 o
  -2  -1  12       25.70       27.55      1.75 o
  -1  -1  12        2.60        3.15      0.71 o
   0  -1  12       98.80       91.35      2.62 o
   1  -1  12       35.57       37.14      1.54 o
   2  -1  12       61.80       54.16      1.99 o
   3  -1  12        1.82        2.73      0.66 o
   4  -1  12       15.57       16.16      1.20 o
  -4   0  12       50.28       51.57      2.84 o
  -3   0  12       41.27       41.26      1.60 o
  -2   0  12        2.13        3.10      0.63 o
  -1   0  12        1.69        0.24      0.53 o
   0   0  12       91.43       90.96      2.26 o
   1   0  12        3.38        2.59      0.61 o
   2   0  12       84.49       83.27      4.46 o
   3   0  12       10.28       11.60      1.06 o
   4   0  12        2.20        2.25      0.70 o
   5   0  12        1.79        1.98      0.94 o
  -4   1  12       21.24       22.01      1.60 o
  -3   1  12       11.98       13.21      1.03 o
  -2   1  12        3.64        2.39      0.69 o
  -1   1  12       21.34       23.29      1.17 o
   0   1  12      721.45      728.51     12.10 o
   1   1  12        6.84        6.88      0.74 o
   2   1  12       16.92       18.48      1.80 o
   3   1  12        3.33        5.20      0.74 o
   4   1  12       17.01       19.32      1.24 o
   5   1  12        0.11       -0.58      0.78 o
  -4   2  12       14.43       14.65      1.46 o
  -3   2  12        0.01        0.67      0.66 o
  -2   2  12        0.05        0.62      0.48 o
  -1   2  12       19.22       20.26      1.26 o
   0   2  12        5.00        5.65      0.66 o
   1   2  12      232.66      227.87      4.39 o
   2   2  12       62.51       63.15      1.82 o
   3   2  12        3.38        2.03      0.61 o
   4   2  12        1.11        0.78      0.47 o
   5   2  12        5.88        5.65      0.90 o
  -4   3  12        0.14        0.90      0.85 o
  -3   3  12        3.20        2.88      0.74 o
  -2   3  12      199.89      194.58      5.02 o
  -1   3  12      122.03      131.71      3.53 o
   0   3  12      389.31      363.80      7.41 o
   1   3  12       60.42       63.96      2.07 o
   2   3  12       26.74       24.37      1.41 o
   3   3  12       14.21       12.34      1.53 o
   4   3  12        3.94        3.66      0.61 o
   5   3  12        2.50        2.23      0.60 o
  -4   4  12        1.65        1.24      1.02 o
  -3   4  12        0.04        0.33      0.59 o
  -2   4  12        9.50        8.81      0.97 o
  -1   4  12      142.83      146.21      4.42 o
   0   4  12       33.09       28.05      1.41 o
   1   4  12       25.36       24.13      1.36 o
   2   4  12        8.53       11.55      1.55 o
   3   4  12       46.06       43.73      1.39 o
   4   4  12       25.49       23.81      1.17 o
   5   4  12        2.37        3.56      0.69 o
  -4   5  12        0.12       -0.70      0.81 o
  -3   5  12       20.35       21.92      1.99 o
  -2   5  12      176.91      169.94      6.23 o
  -1   5  12        5.48        5.67      0.80 o
   0   5  12        3.57        4.09      0.65 o
   1   5  12       66.23       71.14      2.12 o
   2   5  12        1.31        0.47      0.51 o
   3   5  12        1.19        0.62      0.51 o
   4   5  12        0.26       -0.12      0.45 o
   5   5  12        9.34        8.82      0.96 o
  -4   6  12        4.46        7.87      1.24 o
  -3   6  12       16.43       21.45      1.72 o
  -2   6  12        0.02        1.57      0.75 o
  -1   6  12       40.03       38.14      2.46 o
   0   6  12       38.97       35.96      1.78 o
   1   6  12       23.14       21.68      1.26 o
   2   6  12      107.48      101.23      3.88 o
   3   6  12        0.37        0.74      0.52 o
   4   6  12        0.15       -0.05      0.53 o
   5   6  12       16.51       17.37      1.28 o
  -4   7  12        9.58       11.84      2.86 o
  -3   7  12       40.20       39.69      2.72 o
  -2   7  12        3.45        4.61      2.11 o
  -1   7  12        6.75        7.01      1.29 o
   0   7  12       19.04       22.70      2.69 o
   1   7  12       28.21       25.10      1.30 o
   2   7  12        0.01        0.11      0.68 o
   3   7  12        1.58        1.94      0.61 o
   4   7  12        7.47       11.42      0.93 o
  -4   8  12       23.07       25.16      2.59 o
  -3   8  12        0.50        0.37      0.78 o
  -2   8  12        1.52        1.59      0.44 o
  -1   8  12        1.62        1.60      0.49 o
   0   8  12        7.96        8.27      1.57 o
   1   8  12        9.88        9.45      1.36 o
   2   8  12       21.81       22.09      1.97 o
   3   8  12       15.92       13.71      1.00 o
   4   8  12        0.10        0.01      0.55 o
  -3   9  12        0.00       -0.68      0.68 o
  -2   9  12        1.44        1.87      0.78 o
  -1   9  12       19.26       17.43      1.43 o
   0   9  12        0.56        0.62      0.41 o
   1   9  12       13.90       11.15      1.02 o
   2   9  12       16.83       12.98      1.20 o
   3   9  12       17.35       13.28      1.15 o
   4   9  12       35.24       36.29      1.68 o
  -3  10  12        1.32        0.05      0.72 o
  -2  10  12        1.41        1.75      0.81 o
  -1  10  12        1.24        1.50      0.72 o
   0  10  12       17.72       20.38      1.63 o
   1  10  12        2.71        3.47      0.68 o
   2  10  12        0.01        0.26      0.75 o
   3  10  12       11.21       11.12      1.34 o
  -2  11  12        1.49        2.04      1.16 o
  -1  11  12        5.16        3.79      1.02 o
   0  11  12        0.21       -0.07      0.62 o
   1  11  12        6.24        4.48      0.91 o
   2  11  12       23.07       23.46      2.31 o
   3  11  12        3.67        5.08      0.81 o
  -1  12  12        2.03        3.95      1.09 o
   0  12  12        2.31        0.95      0.95 o
   1  12  12        3.73        3.40      1.22 o
   2  12  12        0.87        0.27      0.77 o
  -1  -5  13       13.86       13.90      1.03 o
   0  -5  13        0.26       -0.42      0.61 o
   1  -5  13        1.52        0.70      0.64 o
   2  -5  13       16.90       17.45      1.72 o
  -2  -4  13        4.15        4.26      0.80 o
  -1  -4  13       30.54       35.80      2.25 o
   0  -4  13        0.05        0.15      0.65 o
   1  -4  13       12.15       12.98      1.20 o
   2  -4  13       20.26       24.64      1.64 o
   3  -4  13        7.95        7.24      0.92 o
  -3  -3  13        0.89        1.85      0.88 o
  -2  -3  13        0.47       -0.27      0.70 o
  -1  -3  13        7.33        7.12      0.99 o
   0  -3  13       25.42       29.58      1.70 o
   1  -3  13       37.54       39.20      1.78 o
   2  -3  13        8.67       10.78      1.15 o
   3  -3  13        4.23        2.82      0.82 o
  -3  -2  13       28.01       33.28      2.74 o
  -2  -2  13        2.19        1.76      0.75 o
  -1  -2  13       19.67       21.97      1.48 o
   0  -2  13       24.33       23.64      1.52 o
   1  -2  13        1.61        0.62      0.95 o
   2  -2  13        6.50        4.90      0.90 o
   3  -2  13        9.50       10.79      1.17 o
   4  -2  13       12.50       13.67      1.20 o
  -3  -1  13        7.38        9.33      1.20 o
  -2  -1  13        0.15        0.53      0.70 o
  -1  -1  13       10.20        8.28      1.25 o
   0  -1  13       19.13       19.06      1.38 o
   1  -1  13        4.14        5.14      0.84 o
   2  -1  13        7.74        9.25      1.06 o
   3  -1  13       40.45       35.99      1.91 o
   4  -1  13       34.71       39.98      2.61 o
  -4   0  13        1.08        0.37      0.91 o
  -3   0  13        2.12        1.01      0.80 o
  -2   0  13        9.20        8.98      1.07 o
  -1   0  13        1.64        1.26      0.81 o
   0   0  13        6.41        6.37      0.86 o
   1   0  13        0.00       -0.69      0.69 o
   2   0  13        4.87        5.89      0.89 o
   3   0  13        1.08        0.14      0.58 o
   4   0  13       24.44       28.85      1.79 o
  -4   1  13        0.05       -0.38      1.01 o
  -3   1  13        1.65        2.58      0.93 o
  -2   1  13       11.41        9.07      1.12 o
  -1   1  13        2.29        1.21      0.60 o
   0   1  13        9.24        7.21      0.86 o
   1   1  13       93.74       91.11      2.33 o
   2   1  13        0.16        0.36      0.68 o
   3   1  13        4.63        6.99      0.99 o
   4   1  13        9.36       10.12      1.05 o
  -4   2  13        3.60        3.72      0.97 o
  -3   2  13       18.28       18.91      1.47 o
  -2   2  13        1.20        1.42      0.57 o
  -1   2  13       11.74       12.21      1.24 o
   0   2  13       47.85       48.90      2.42 o
   1   2  13       35.04       36.41      1.65 o
   2   2  13       14.65       17.31      1.31 o
   3   2  13        4.75        4.47      0.75 o
   4   2  13        2.60        4.74      0.79 o
  -4   3  13        0.05        0.01      0.75 o
  -3   3  13        0.79        1.63      0.96 o
  -2   3  13        8.91        9.23      1.04 o
  -1   3  13        5.71        4.26      0.78 o
   0   3  13       38.90       38.43      1.74 o
   1   3  13       81.91       84.16      3.93 o
   2   3  13       45.45       43.86      1.81 o
   3   3  13        0.01       -0.53      0.64 o
   4   3  13        1.02        1.37      0.55 o
  -4   4  13        0.68        0.95      0.98 o
  -3   4  13        7.72        8.16      1.04 o
  -2   4  13        1.04       -0.05      0.62 o
  -1   4  13       54.96       53.31      3.17 o
   0   4  13       63.61       67.51      2.12 o
   1   4  13       21.90       17.31      1.50 o
   2   4  13       32.84       30.66      1.82 o
   3   4  13       31.91       33.96      2.67 o
   4   4  13       19.22       16.13      1.03 o
  -4   5  13        5.94        6.60      2.18 o
  -3   5  13        0.42        0.01      0.75 o
  -2   5  13       11.60       10.46      1.07 o
  -1   5  13       76.00       75.52      2.38 o
   0   5  13        0.81        0.09      0.62 o
   1   5  13        0.87        0.43      0.57 o
   2   5  13        0.04        0.35      0.51 o
   3   5  13        0.25        0.24      0.58 o
   4   5  13       17.16       19.72      1.30 o
  -4   6  13        0.74        1.34      1.02 o
  -3   6  13        9.55        8.26      1.30 o
  -2   6  13        0.69        1.47      0.85 o
  -1   6  13       25.78       23.43      1.44 o
   0   6  13        4.53        3.85      0.88 o
   1   6  13        5.25        5.99      0.84 o
   2   6  13        7.32        6.46      0.86 o
   3   6  13        8.42        8.10      0.90 o
   4   6  13        6.14        5.12      0.81 o
  -3   7  13        3.12        3.02      0.95 o
  -2   7  13        0.61        1.28      0.75 o
  -1   7  13       19.21       20.41      1.63 o
   0   7  13        3.00        3.49      0.85 o
   1   7  13        1.17        1.66      0.60 o
   2   7  13       13.10       15.26      1.20 o
   3   7  13        5.08        7.61      0.87 o
   4   7  13        0.28       -0.53      0.63 o
  -3   8  13        0.43       -0.40      0.78 o
  -2   8  13        0.08       -0.47      0.47 o
  -1   8  13        0.00       -0.36      0.46 o
   0   8  13        2.70        1.97      0.67 o
   1   8  13       11.11        9.28      1.22 o
   2   8  13        8.01        6.77      0.91 o
   3   8  13        5.55        6.76      0.83 o
   4   8  13        8.86        8.78      1.10 o
  -3   9  13        1.31        1.68      0.85 o
  -2   9  13        1.67        1.05      0.81 o
  -1   9  13        0.47        0.28      0.45 o
   0   9  13        1.77        2.16      0.54 o
   1   9  13        5.91        3.70      0.82 o
   2   9  13       25.15       29.37      1.80 o
   3   9  13        0.12        1.09      0.65 o
  -2  10  13        0.38       -0.25      0.65 o
  -1  10  13        6.42        5.44      0.98 o
   0  10  13       14.60       15.37      4.01 o
   1  10  13       11.82       14.16      1.11 o
   2  10  13        3.30        4.66      0.85 o
   3  10  13       13.15       14.84      1.22 o
  -1  11  13        4.45        3.71      0.91 o
   0  11  13        0.22       -0.35      0.62 o
   1  11  13        2.32        1.36      0.77 o
   2  11  13        0.06       -0.58      0.58 o
  -1  -4  14        1.82        3.34      1.28 o
   0  -4  14        0.17        1.03      0.72 o
   1  -4  14        2.09        4.03      1.36 o
  -2  -3  14        2.01        3.61      0.97 o
  -1  -3  14        0.76        0.01      0.68 o
   0  -3  14       42.29       41.07      2.00 o
   1  -3  14        0.00       -0.42      0.66 o
   2  -3  14       55.46       51.77      2.62 o
  -2  -2  14        7.30        8.71      1.15 o
  -1  -2  14       11.50       12.40      1.25 o
   0  -2  14       20.06       27.27      2.07 o
   1  -2  14       12.83       16.73      1.96 o
   2  -2  14        0.28        0.79      0.73 o
   3  -2  14        0.00        0.01      0.73 o
  -3  -1  14       21.74       26.15      1.83 o
  -2  -1  14        0.03       -0.20      0.71 o
  -1  -1  14       47.13       50.59      2.52 o
   0  -1  14        1.97        1.50      0.96 o
   1  -1  14       40.56       42.25      1.90 o
   2  -1  14        2.01        0.73      0.76 o
   3  -1  14       20.13       20.48      2.59 o
  -3   0  14        1.00        1.73      1.16 o
  -2   0  14        2.79        4.01      0.84 o
  -1   0  14        0.27        0.42      0.81 o
   0   0  14        7.90        8.60      1.28 o
   1   0  14        1.51        2.29      1.63 o
   2   0  14        3.65        2.13      1.01 o
   3   0  14       17.65       19.17      1.82 o
   4   0  14       12.92       15.80      3.21 o
  -3   1  14        3.88        4.62      1.30 o
  -2   1  14        9.81       10.28      1.12 o
  -1   1  14        0.07       -0.67      0.67 o
   0   1  14        7.59        9.36      1.91 o
   1   1  14       74.77       72.77      2.98 o
   2   1  14        0.16        0.22      1.50 o
   3   1  14        3.40        4.46      0.92 o
   4   1  14        4.31        6.24      1.09 o
  -3   2  14        0.00        0.01      0.76 o
  -2   2  14        0.45        0.38      0.70 o
  -1   2  14        8.46       10.44      1.39 o
   0   2  14       29.57       29.72      2.51 o
   1   2  14        2.08        5.02      0.86 o
   2   2  14       26.12       27.93      5.24 o
   3   2  14       17.34       16.76      1.21 o
   4   2  14        1.56        1.70      0.72 o
  -3   3  14       19.28       17.94      1.51 o
  -2   3  14        5.14        7.89      0.99 o
  -1   3  14        5.12        5.01      0.72 o
   0   3  14       19.35       20.23      1.72 o
   1   3  14       31.18       29.46      1.94 o
   2   3  14       23.42       28.72      1.65 o
   3   3  14        2.39        0.11      0.73 o
   4   3  14        0.21       -0.58      0.58 o
  -3   4  14       12.90       11.56      1.38 o
  -2   4  14        2.39        1.21      0.72 o
  -1   4  14       30.07       28.37      1.65 o
   0   4  14        2.49        5.16      1.01 o
   1   4  14       50.47       50.79      1.94 o
   2   4  14       20.27       23.60      1.31 o
   3   4  14        3.52        4.70      0.97 o
   4   4  14        0.63        1.15      0.57 o
  -3   5  14        0.07        1.50      0.91 o
  -2   5  14        5.03        7.41      1.01 o
  -1   5  14       15.87       15.88      2.20 o
   0   5  14        0.48        1.17      0.75 o
   1   5  14       29.60       26.26      2.59 o
   2   5  14       20.44       18.69      1.95 o
   3   5  14       42.47       41.20      4.08 o
   4   5  14        0.13        0.32      0.70 o
  -3   6  14        9.46        8.98      1.43 o
  -2   6  14        3.08        2.14      1.09 o
  -1   6  14        9.00       10.70      1.09 o
   0   6  14        4.28        4.57      0.96 o
   1   6  14        0.54        1.09      0.65 o
   2   6  14        3.64        4.59      0.89 o
   3   6  14        6.88        6.35      0.99 o
   4   6  14        5.72        3.83      0.95 o
  -3   7  14        0.06        0.80      0.91 o
  -2   7  14        6.95        6.93      1.24 o
  -1   7  14       13.51        9.11      1.70 o
   0   7  14        7.29        8.17      1.05 o
   1   7  14       22.10       23.13      1.44 o
   2   7  14        4.84        2.53      1.30 o
   3   7  14        1.21        2.32      0.71 o
  -3   8  14        2.90        2.37      0.95 o
  -2   8  14        2.06        2.59      0.71 o
  -1   8  14        1.43        1.24      0.55 o
   0   8  14        0.94        1.49      0.83 o
   1   8  14        1.71        0.83      0.88 o
   2   8  14        7.76        8.71      1.20 o
   3   8  14        2.10        1.43      0.62 o
  -2   9  14        6.56        4.18      1.05 o
  -1   9  14        0.00       -0.08      0.43 o
   0   9  14        0.04        0.13      0.46 o
   1   9  14       18.22       17.16      1.43 o
   2   9  14        0.87        1.34      0.81 o
   3   9  14       11.31       12.03      1.39 o
  -1  10  14        0.01        0.95      1.22 o
   0  10  14        8.98        9.81      0.68 o
   1  10  14        0.04        0.42      0.62 o
   2  10  14        1.45        1.22      0.75 o
   0  11  14        5.66        5.25      1.01 o
   1  11  14        0.58        1.16      1.09 o
   0  -3  15        4.70        3.19      2.72 o
   1  -3  15        3.31        3.05      1.20 o
  -1  -2  15       44.14       41.95      3.89 o
   0  -2  15       37.60       39.86      2.48 o
   1  -2  15        2.46        2.41      1.16 o
   2  -2  15       15.17       17.31      1.83 o
  -2  -1  15       16.03       16.03      1.46 o
  -1  -1  15        3.61        2.73      0.84 o
   0  -1  15        0.09        0.05      0.91 o
   1  -1  15        4.23        6.79      2.04 o
   2  -1  15        0.08       -0.82      0.96 o
  -2   0  15       48.58       53.39      2.25 o
  -1   0  15        7.86        8.10      1.09 o
   0   0  15        5.19        8.97      1.39 o
   1   0  15       35.06       45.14      3.88 o
   2   0  15       14.03       14.22      1.68 o
   3   0  15        0.00       -0.16      1.77 o
  -2   1  15        1.87        2.93      1.06 o
  -1   1  15        4.85        5.02      0.94 o
   0   1  15       22.31       24.82      1.97 o
   1   1  15        0.07       -0.16      0.81 o
   2   1  15        0.02       -0.72      0.72 o
   3   1  15        4.08        5.88      1.05 o
  -3   2  15        0.70       -0.65      1.01 o
  -2   2  15        0.29        2.80      1.10 o
  -1   2  15        3.47        4.81      1.13 o
   0   2  15        0.84        1.84      0.96 o
   1   2  15        3.00        7.08      1.25 o
   2   2  15        7.34        8.84      1.50 o
   3   2  15       22.26       24.94      1.48 o
  -3   3  15        0.06        0.17      0.73 o
  -2   3  15       22.20       23.40      1.92 o
  -1   3  15       14.58       13.05      1.23 o
   0   3  15        0.09        0.13      0.58 o
   1   3  15       38.98       37.53      2.25 o
   2   3  15       26.90       26.32      2.11 o
   3   3  15       21.71       20.84      2.86 o
  -3   4  15       10.24       13.34      1.36 o
  -2   4  15        1.78        1.77      0.81 o
  -1   4  15        0.63        1.42      0.74 o
   0   4  15        5.94        3.95      1.01 o
   1   4  15       22.58       24.97      1.92 o
   2   4  15        2.92        4.37      1.29 o
   3   4  15        6.82        6.67      1.39 o
  -3   5  15        5.03        8.68      1.43 o
  -2   5  15       11.08        7.94      1.05 o
  -1   5  15        5.91        8.77      1.07 o
   0   5  15       31.00       28.28      3.47 o
   1   5  15       13.26       12.68      1.49 o
   2   5  15        1.75        1.25      0.73 o
   3   5  15        4.99        5.43      1.30 o
  -2   6  15        1.23        0.43      0.80 o
  -1   6  15        0.28       -0.60      0.75 o
   0   6  15        4.20        4.53      1.05 o
   1   6  15        1.37        0.20      0.62 o
   2   6  15        0.80        0.84      0.73 o
   3   6  15        0.13        0.41      0.96 o
  -2   7  15        7.90        6.02      1.18 o
  -1   7  15        0.11       -0.39      0.78 o
   0   7  15        8.46        7.09      1.05 o
   1   7  15        0.18        0.49      0.62 o
   2   7  15       11.34        8.78      1.07 o
   3   7  15        2.44        3.31      0.74 o
  -2   8  15        1.35        1.07      0.90 o
  -1   8  15        5.05        6.06      0.88 o
   0   8  15        0.01       -0.14      0.55 o
   1   8  15        0.33        1.22      0.77 o
   2   8  15        1.51        2.93      0.96 o
  -1   9  15        2.05        2.95      0.78 o
   0   9  15        0.64        0.38      0.58 o
   1   9  15        0.99        0.44      0.72 o
   2   9  15        4.64        5.54      1.10 o
   0  10  15        1.43        1.79      0.83 o
   1  10  15        0.28        0.41      0.72 o
   0  -1  16       12.12       11.23      1.64 o
   1  -1  16        6.08        8.58      1.54 o
  -1   0  16        0.70        0.23      0.76 o
   0   0  16        0.00       -0.61      0.96 o
   1   0  16       25.44       30.27      2.36 o
   2   0  16       11.61       15.19      1.83 o
  -1   1  16       15.19       16.52      2.00 o
   0   1  16        0.86        0.67      0.95 o
   1   1  16        0.00       -0.34      0.87 o
   2   1  16        3.68        4.75      1.30 o
  -2   2  16        1.42        1.50      1.06 o
  -1   2  16        3.54        2.91      1.16 o
   0   2  16        2.50        3.37      1.10 o
   1   2  16        0.05        0.20      0.87 o
   2   2  16        0.14        1.09      0.96 o
  -2   3  16        0.15       -0.03      2.18 o
  -1   3  16        0.00        0.95      0.91 o
   0   3  16        0.78       -0.14      1.36 o
   1   3  16       11.62        8.85      2.04 o
   2   3  16       41.37       44.32      2.89 o
  -2   4  16        2.96        1.94      0.88 o
  -1   4  16        3.73        5.35      0.98 o
   0   4  16       12.82       13.47      1.49 o
   1   4  16        8.56       13.34      2.31 o
   2   4  16       12.76       13.27      1.68 o
  -2   5  16        0.03        1.31      0.95 o
  -1   5  16        5.78        5.72      0.97 o
   0   5  16       52.74       52.16      2.60 o
   1   5  16        8.23        8.17      1.43 o
   2   5  16        7.45        6.06      1.35 o
  -1   6  16        2.85        3.07      1.05 o
   0   6  16        2.74        2.16      1.09 o
   1   6  16        6.66        6.65      1.16 o
   2   6  16        1.01        0.42      0.80 o
  -1   7  16        0.95        1.71      0.98 o
   0   7  16        6.60        7.37      1.10 o
   1   7  16        0.10       -0.95      1.02 o
   2   7  16        0.13       -0.65      0.65 o
   0   8  16        1.78        1.70      0.70 o
   1   8  16        0.07       -0.62      0.62 o
   0   3  17        9.13        9.80      2.18 o
   1   3  17       11.37        8.03      2.04 o
   0   4  17       16.82       19.87      2.86 o
   1   4  17        7.17        7.62      2.04 o
   0   5  17       14.20       11.27      1.91 o
   1   5  17        2.40        5.04      1.91 o
 
